# Supplementary material for: Criterion-related validity and reliability of the Urdu version of the patient health questionnaire in a sample of community-based pregnant women in Pakistan
Source: PeerJ. 2018 Jul 17;6:e5185. doi: 10.7717/peerj.5185 (PMC6054083; doi:10.7717/peerj.5185)
Supplement: Supplemental Information 2 [file peerj-06-5185-s002.csv]

anon_id	baselineSample	phq1	phq2	phq3	phq4	phq5	phq6	phq7	phq8	phq9	phqTotal	phqDichot10	phqCat	scid
1	1	0	0	0	0	0	0	0	0	0	0	0	0	0
2	0	0	1	0	3	0	0	1	0	0	5	0	1	0
3	1	3	1	3	1	2	3	3	1	0	17	1	3	1
4	1	0	0	0	0	0	0	0	0	0	0	0	0	0
5	1	3	3	1	1	3	3	3	0	0	17	1	3	0
6	1	3	3	3	1	2	2	2	2	2	20	1	4	1
7	1	3	3	1	0	0	1	1	0	1	10	1	2	0
8	0	0	0	0	0	0	0	0	0	0	0	0	0	0
9	1	0	0	0	0	0	0	0	0	0	0	0	0	0
10	1	3	3	3	3	2	2	2	1	0	19	1	3	1
11	0	1	0	0	0	2	1	2	1	1	8	0	1	1
12	1	3	3	0	3	2	3	3	2	2	21	1	4	1
13	1	0	0	0	0	0	0	0	0	0	0	0	0	0
14	1	2	0	2	1	0	0	0	0	0	5	0	1	0
15	1	3	2	2	1	0	1	2	0	2	13	1	2	1
16	1	0	3	3	3	0	3	2	3	3	20	1	4	1
17	0	0	0	0	0	0	0	3	1	0	4	0	0	0
18	1	3	3	1	2	1	0	0	0	0	10	1	2	1
19	0	1	1	0	0	0	0	0	0	0	2	0	0	0
20	0	1	0	0	0	0	2	1	0	0	4	0	0	0
21	1	3	0	1	3	0	3	1	1	0	12	1	2	1
22	0	0	0	0	1	0	0	0	0	0	1	0	0	0
23	1	3	3	2	1	0	3	3	1	0	16	1	3	1
24	1	0	0	0	0	0	0	0	0	0	0	0	0	0
25	0	0	0	1	0	0	1	1	0	0	3	0	0	0
26	1	3	1	0	1	1	3	3	0	0	12	1	2	1
27	0	0	0	0	0	0	0	0	0	0	0	0	0	0
28	1	3	2	3	2	1	3	2	0	1	17	1	3	1
29	1	0	0	0	0	0	0	0	0	0	0	0	0	0
30	0	3	0	0	2	0	0	3	0	0	8	0	1	0
31	1	3	3	0	0	0	0	0	0	0	6	0	1	0
32	0	0	0	0	0	0	0	0	0	0	0	0	0	0
33	1	3	2	0	2	2	2	3	0	2	16	1	3	1
34	1	3	3	0	2	3	2	3	3	2	21	1	4	1
35	1	3	2	2	1	1	1	2	1	0	13	1	2	0
36	0	1	0	0	0	1	0	0	0	0	2	0	0	0
37	1	3	3	3	2	2	2	3	1	2	21	1	4	1
38	0	0	0	1	0	0	0	0	0	0	1	0	0	0
39	1	0	0	0	0	0	0	0	0	0	0	0	0	0
40	1	2	0	0	1	0	1	1	1	0	6	0	1	0
41	0	0	0	0	0	0	0	0	0	0	0	0	0	0
42	1	2	0	2	2	0	3	2	1	2	14	1	2	1
43	1	1	0	0	0	0	0	0	0	0	1	0	0	0
44	0	3	0	0	0	0	0	0	0	0	3	0	0	0
45	0	1	0	1	1	0	0	1	1	0	5	0	1	1
46	1	1	3	1	0	0	0	0	0	0	5	0	1	0
47	1	3	0	0	0	0	0	0	0	0	3	0	0	0
48	1	2	0	3	1	1	2	3	2	3	17	1	3	1
49	1	0	0	0	0	0	0	0	0	0	0	0	0	0
50	1	3	2	3	1	0	1	2	0	0	12	1	2	1
51	1	0	0	0	0	1	0	0	0	0	1	0	0	0
52	1	2	3	3	3	3	3	3	3	0	23	1	4	1
53	0	3	0	3	0	0	0	0	0	0	6	0	1	0
54	1	2	0	0	0	0	0	1	0	0	3	0	0	0
55	1	3	3	0	2	2	3	3	2	3	21	1	4	1
56	1	0	0	1	1	0	0	0	0	0	2	0	0	0
57	0	1	1	0	0	0	0	0	0	0	2	0	0	0
58	1	1	0	0	0	0	0	1	0	0	2	0	0	0
59	1	3	2	2	3	0	3	3	3	0	19	1	3	1
60	1	0	0	0	1	0	0	1	0	0	2	0	0	0
61	1	3	3	2	2	0	2	3	1	0	16	1	3	0
62	1	3	1	0	0	2	0	3	0	1	10	1	2	1
63	1	2	0	2	0	2	1	2	2	1	12	1	2	1
64	1	0	0	0	0	0	0	0	0	0	0	0	0	0
65	1	1	1	0	0	0	0	0	0	0	2	0	0	0
66	1	3	3	3	3	0	0	3	0	3	18	1	3	1
67	1	1	0	0	0	0	1	1	0	0	3	0	0	0
68	1	0	0	1	1	1	1	1	0	0	5	0	1	0
69	1	3	3	3	2	3	2	3	3	0	22	1	4	1
70	1	1	1	0	0	0	0	1	0	0	3	0	0	0
71	0	2	0	0	0	0	0	1	0	0	3	0	0	0
72	0	0	0	2	0	0	1	1	0	0	4	0	0	0
73	1	3	1	0	3	3	3	3	1	0	17	1	3	1
74	1	2	1	3	0	0	0	1	3	1	11	1	2	0
75	1	1	3	3	3	0	0	1	1	0	12	1	2	1
76	1	1	0	0	0	0	0	0	0	0	1	0	0	0
77	1	0	0	0	0	0	0	0	0	0	0	0	0	0
78	1	3	2	0	2	0	3	2	0	0	12	1	2	0
79	1	1	1	0	0	0	1	1	0	0	4	0	0	0
80	1	1	1	0	1	1	3	3	1	3	14	1	2	1
81	0	3	1	0	0	0	0	1	0	0	5	0	1	0
82	0	0	0	3	0	0	0	0	0	0	3	0	0	0
83	1	2	2	3	0	0	0	3	0	0	10	1	2	0
84	1	1	0	0	1	0	0	1	0	0	3	0	0	1
85	1	1	0	0	0	3	0	0	0	0	4	0	0	0
86	1	2	3	2	1	3	3	3	0	0	17	1	3	1
87	0	0	0	0	0	0	0	0	0	0	0	0	0	0
88	1	1	0	0	0	0	1	0	0	0	2	0	0	0
89	0	0	3	1	1	0	1	0	0	0	6	0	1	0
90	0	0	0	0	0	0	0	0	0	0	0	0	0	0
91	1	3	0	0	1	3	3	3	3	3	19	1	3	1
92	1	2	0	0	0	0	2	1	0	0	5	0	1	0
93	1	1	3	0	0	0	0	0	0	0	4	0	0	0
94	0	1	0	0	1	2	0	0	0	0	4	0	0	0
95	1	2	0	0	2	0	1	0	0	0	5	0	1	0
96	0	1	1	0	1	1	0	0	0	0	4	0	0	0
97	1	0	0	0	0	0	0	0	0	0	0	0	0	0
98	1	2	0	2	1	0	0	1	0	0	6	0	1	0
99	1	0	0	0	0	0	0	0	0	0	0	0	0	0
100	1	3	2	0	0	0	0	1	0	0	6	0	1	0
101	0	0	0	0	0	0	0	0	0	0	0	0	0	0
102	1	3	3	3	3	1	1	1	1	1	17	1	3	1
103	0	1	0	0	1	0	0	0	0	0	2	0	0	0
104	1	3	0	3	1	0	1	2	0	0	10	1	2	0
105	1	3	0	0	1	1	2	1	3	3	14	1	2	1
106	1	3	1	2	2	1	1	3	2	0	15	1	3	1
107	0	2	0	1	0	0	0	0	0	0	3	0	0	0
108	0	0	0	0	0	0	0	0	0	0	0	0	0	0
109	1	3	1	0	3	0	0	3	1	1	12	1	2	0
110	1	0	0	0	0	0	0	0	0	0	0	0	0	0
111	0	1	2	3	0	0	0	1	1	0	8	0	1	0
112	1	0	0	0	0	0	0	1	0	0	1	0	0	0
113	0	1	0	0	1	1	0	1	1	0	5	0	1	0
114	1	3	0	0	0	0	3	0	0	0	6	0	1	0
115	1	0	0	0	0	0	0	1	0	0	1	0	0	0
116	0	1	0	0	1	0	1	0	0	0	3	0	0	0
117	1	0	0	0	1	0	0	0	0	0	1	0	0	0
118	0	1	0	0	3	0	0	0	0	0	4	0	0	0
119	1	0	0	0	0	0	0	0	0	0	0	0	0	0
120	1	0	0	0	0	0	0	0	0	0	0	0	0	0
121	0	2	0	2	0	0	0	0	0	0	4	0	0	0
122	0	0	0	0	0	0	0	0	0	0	0	0	0	0
123	0	0	3	0	0	0	0	0	0	0	3	0	0	0
124	1	3	3	3	1	0	0	1	1	0	12	1	2	1
125	0	1	0	0	0	0	0	0	0	0	1	0	0	0
126	1	1	0	0	2	1	2	3	2	0	11	1	2	0
127	1	0	0	0	0	0	0	0	0	0	0	0	0	0
128	1	0	0	1	0	0	0	0	0	0	1	0	0	0
129	1	3	0	3	0	0	2	3	0	0	11	1	2	1
130	1	3	2	1	0	2	1	0	1	0	10	1	2	0
131	1	3	1	3	3	3	3	3	1	0	20	1	4	1
132	0	0	1	0	0	0	0	3	1	0	5	0	1	0
133	1	2	2	3	3	0	3	3	2	1	19	1	3	1
134	0	2	0	0	2	1	1	3	0	0	9	0	1	0
135	1	1	1	0	0	0	0	0	0	0	2	0	0	0
136	1	0	0	1	0	0	0	0	0	0	1	0	0	0
137	1	1	0	0	0	0	0	0	0	0	1	0	0	0
138	1	3	1	1	1	1	1	1	1	1	11	1	2	1
139	0	3	0	0	0	0	0	0	0	0	3	0	0	0
140	0	1	0	0	2	0	1	0	1	0	5	0	1	0
141	1	3	3	0	3	0	0	1	0	1	11	1	2	1
142	1	0	1	1	0	0	0	2	1	0	5	0	1	0
143	0	1	1	0	0	0	0	1	0	0	3	0	0	0
144	0	0	0	0	0	0	0	0	0	0	0	0	0	0
145	1	0	0	0	0	0	0	0	0	0	0	0	0	0
146	1	0	0	0	0	0	0	0	0	0	0	0	0	0
147	1	3	0	0	0	3	3	3	0	0	12	1	2	1
148	1	1	0	1	2	2	2	3	2	0	13	1	2	1
149	1	1	1	3	1	3	0	1	0	0	10	1	2	0
150	1	0	1	0	3	0	0	0	0	0	4	0	0	0
151	1	3	0	0	0	0	1	1	1	0	6	0	1	0
152	0	0	0	0	0	0	0	0	0	0	0	0	0	0
153	1	3	0	0	2	0	0	1	0	0	6	0	1	0
154	1	3	3	3	2	0	0	2	0	1	14	1	2	1
155	1	0	0	0	1	1	0	0	0	0	2	0	0	0
156	1	1	3	1	3	0	1	1	0	0	10	1	2	1
157	1	0	0	0	0	0	2	0	0	0	2	0	0	0
158	1	3	3	3	0	0	0	3	0	0	12	1	2	0
159	1	0	0	0	0	1	0	1	0	0	2	0	0	0
160	1	2	0	2	1	2	1	3	3	0	14	1	2	1
161	1	2	2	1	1	0	2	1	1	0	10	1	2	0
162	1	1	3	3	0	0	1	0	1	2	11	1	2	1
163	1	3	0	0	0	1	3	3	3	1	14	1	2	1
164	0	0	0	0	0	0	0	0	0	0	0	0	0	0
165	0	3	0	0	3	0	0	2	0	0	8	0	1	0
166	1	0	0	0	0	0	0	0	0	0	0	0	0	0
167	1	1	1	1	0	3	3	2	2	0	13	1	2	1
168	1	0	0	0	0	0	0	0	0	0	0	0	0	0
169	1	3	3	3	3	0	2	2	0	0	16	1	3	1
170	1	3	3	3	2	0	2	2	0	0	15	1	3	1
171	1	1	1	1	3	1	1	1	0	0	9	0	1	0
172	1	3	1	0	1	0	3	3	2	1	14	1	2	1
173	1	3	0	3	3	2	1	1	0	0	13	1	2	0
174	0	1	3	0	1	1	1	1	0	0	8	0	1	0
175	0	0	0	0	0	0	0	0	0	0	0	0	0	0
176	0	0	0	0	0	0	0	0	0	0	0	0	0	0
177	0	0	0	0	0	0	0	0	0	0	0	0	0	0
178	1	3	0	3	3	3	3	2	2	0	19	1	3	1
179	0	0	0	0	0	0	1	0	0	0	1	0	0	0
180	0	2	1	1	2	1	1	1	0	0	9	0	1	1
181	0	0	0	0	1	0	0	0	0	0	1	0	0	0
182	1	2	1	0	0	0	0	1	0	0	4	0	0	0
183	0	0	0	0	0	0	1	0	0	0	1	0	0	0
184	1	1	3	0	3	0	0	3	0	0	10	1	2	1
185	1	3	3	0	2	1	1	3	1	0	14	1	2	1
186	0	1	1	1	0	0	0	0	0	0	3	0	0	0
187	1	1	0	0	0	1	1	1	0	0	4	0	0	0
188	0	2	0	1	0	1	0	0	0	0	4	0	0	0
189	0	0	0	0	0	0	0	0	0	0	0	0	0	0
190	0	1	0	0	0	0	0	1	1	0	3	0	0	0
191	1	3	0	3	3	2	2	3	1	0	17	1	3	1
192	0	1	0	0	0	0	0	1	0	0	2	0	0	0
193	0	1	2	0	3	0	0	0	0	0	6	0	1	0
194	1	2	3	3	1	1	1	2	1	0	14	1	2	1
195	1	3	0	1	3	0	2	3	2	0	14	1	2	1
196	1	3	1	2	3	3	3	3	1	2	21	1	4	1
197	1	2	0	0	0	0	0	0	0	0	2	0	0	0
198	1	3	0	3	3	3	3	3	1	1	20	1	4	1
199	1	1	0	1	0	0	1	0	0	0	3	0	0	0
200	1	3	3	2	3	3	0	3	0	0	17	1	3	1
201	1	2	0	0	3	3	3	3	2	0	16	1	3	0
202	0	1	3	0	0	0	0	0	0	0	4	0	0	0
203	0	0	0	0	0	0	0	0	0	0	0	0	0	0
204	1	1	0	0	0	0	0	0	0	0	1	0	0	0
205	0	3	0	0	0	0	0	0	0	0	3	0	0	0
206	1	3	3	3	3	0	0	0	1	0	13	1	2	1
207	1	3	3	1	1	2	3	3	1	0	17	1	3	1
208	1	0	0	3	0	0	0	3	0	0	6	0	1	0
209	0	1	0	0	0	0	0	0	0	0	1	0	0	0
210	0	1	0	0	1	0	0	0	0	0	2	0	0	0
211	0	0	0	0	0	0	0	0	0	0	0	0	0	0
212	1	3	3	1	1	0	1	3	3	0	15	1	3	1
213	1	2	2	3	2	1	2	3	0	2	17	1	3	1
214	0	2	1	2	0	0	0	0	0	0	5	0	1	0
215	1	3	3	3	3	0	1	3	2	0	18	1	3	0
216	0	0	0	0	0	0	0	0	0	0	0	0	0	0
217	1	2	0	2	2	0	1	3	3	0	13	1	2	1
218	0	1	0	0	0	0	0	0	0	0	1	0	0	0
219	0	0	0	0	0	0	0	0	0	0	0	0	0	0
220	1	0	0	0	0	0	0	0	0	0	0	0	0	0
221	1	0	2	0	0	0	0	0	0	0	2	0	0	0
222	1	0	0	0	1	0	0	0	0	0	1	0	0	0
223	1	3	0	0	2	3	3	3	0	0	14	1	2	1
224	1	2	0	3	0	3	3	3	3	0	17	1	3	1
225	1	0	3	3	0	3	3	1	0	0	13	1	2	1
226	1	3	0	0	1	0	0	0	1	0	5	0	1	0
227	1	1	3	3	3	3	3	3	1	0	20	1	4	1
228	1	0	0	0	0	0	0	0	0	0	0	0	0	0
229	0	0	0	0	0	0	0	0	0	0	0	0	0	0
230	1	3	1	2	2	0	1	2	0	0	11	1	2	1
231	1	3	0	0	3	3	1	1	3	0	14	1	2	0
232	1	0	0	0	0	0	0	0	0	0	0	0	0	0
233	1	3	0	3	3	0	0	3	3	3	18	1	3	1
234	1	0	2	0	0	0	0	0	0	0	2	0	0	0
235	0	3	0	0	0	0	0	1	0	0	4	0	0	0
236	1	1	0	0	0	0	0	0	0	0	1	0	0	0
237	0	0	0	0	1	2	0	0	0	0	3	0	0	0
238	1	0	3	0	0	0	0	0	0	0	3	0	0	0
239	1	3	3	3	3	0	3	3	1	1	20	1	4	0
240	1	3	0	0	0	0	0	0	0	0	3	0	0	0
241	1	3	0	0	0	0	1	3	0	0	7	0	1	0
242	0	1	1	0	0	0	0	0	0	0	2	0	0	0
243	1	0	3	3	0	0	0	1	3	0	10	1	2	1
244	0	1	0	0	0	0	0	0	0	0	1	0	0	0
245	1	1	2	2	2	1	3	3	1	2	17	1	3	1
246	1	3	0	3	0	0	0	0	0	0	6	0	1	0
247	1	3	2	2	1	1	2	3	0	0	14	1	2	1
248	0	1	0	0	0	0	0	0	0	0	1	0	0	0
249	1	0	0	0	0	0	0	0	0	0	0	0	0	0
250	1	0	0	0	0	0	0	0	0	0	0	0	0	0
251	0	1	0	0	0	0	0	0	0	0	1	0	0	0
252	1	2	0	1	2	3	1	3	0	0	12	1	2	1
253	0	1	0	3	0	0	0	0	0	0	4	0	0	0
254	0	3	0	0	0	0	0	2	0	0	5	0	1	0
255	1	3	0	1	0	1	1	1	0	0	7	0	1	0
256	1	2	0	2	1	1	1	2	1	0	10	1	2	0
257	1	1	2	0	0	0	0	0	0	0	3	0	0	0
258	0	0	0	0	0	1	0	0	0	0	1	0	0	0
259	1	3	1	3	1	0	0	2	1	0	11	1	2	0
260	1	1	1	0	1	0	0	1	0	0	4	0	0	0
261	1	0	0	0	0	0	0	0	0	0	0	0	0	0
262	0	3	1	1	0	0	0	1	0	0	6	0	1	0
263	0	0	0	0	0	0	0	0	0	0	0	0	0	0
264	1	1	0	0	0	0	0	0	0	0	1	0	0	0
265	1	2	0	0	3	0	2	2	2	0	11	1	2	0
266	1	1	0	0	0	0	0	0	0	0	1	0	0	0
267	1	1	1	3	1	2	1	3	2	0	14	1	2	1
268	0	0	0	1	0	1	0	1	1	0	4	0	0	0
269	1	0	1	0	0	0	0	0	0	0	1	0	0	0
270	0	0	0	0	0	0	0	0	0	0	0	0	0	0
271	1	0	0	0	1	1	0	1	0	0	3	0	0	0
272	1	2	0	0	1	2	2	2	2	0	11	1	2	1
273	1	1	0	0	1	0	0	0	0	0	2	0	0	0
274	0	1	0	0	0	1	1	1	0	0	4	0	0	0
275	1	2	2	2	3	0	2	3	2	1	17	1	3	1
276	1	1	3	3	0	3	0	0	0	0	10	1	2	1
277	0	1	0	0	1	0	0	1	0	0	3	0	0	0
278	1	3	0	1	0	1	1	1	0	0	7	0	1	0
279	0	1	0	0	0	0	0	0	0	0	1	0	0	0
280	0	3	0	0	0	0	0	0	0	0	3	0	0	0
281	1	1	0	0	0	0	0	3	0	0	4	0	0	0
282	0	0	0	0	0	0	0	1	0	0	1	0	0	0
283	0	1	1	1	1	0	1	1	0	0	6	0	1	0
284	1	3	0	3	0	0	3	0	0	0	9	0	1	0
285	1	3	3	0	3	0	0	3	1	0	13	1	2	0
286	1	2	2	1	2	2	2	2	0	0	13	1	2	1
287	1	1	1	3	0	0	0	3	0	0	8	0	1	0
288	0	3	0	0	0	0	0	1	0	0	4	0	0	0
289	0	1	0	0	1	0	1	1	0	0	4	0	0	0
290	0	1	0	0	0	1	1	2	1	0	6	0	1	0
291	0	0	0	0	0	0	0	0	0	0	0	0	0	0
292	1	1	3	3	0	0	3	1	0	0	11	1	2	1
293	0	1	0	1	1	0	0	1	0	0	4	0	0	0
294	1	3	0	0	0	1	3	3	1	0	11	1	2	1
295	1	1	0	0	0	0	0	0	0	0	1	0	0	0
296	1	3	3	3	1	0	0	2	0	0	12	1	2	1
297	0	0	0	0	0	0	0	0	0	0	0	0	0	0
298	0	0	0	0	0	0	0	1	0	0	1	0	0	0
299	1	0	0	1	0	0	0	0	0	0	1	0	0	0
300	0	3	0	0	0	0	0	0	0	0	3	0	0	0
301	0	2	0	2	0	0	0	0	0	0	4	0	0	0
302	0	0	0	2	0	0	0	0	0	0	2	0	0	0
303	1	3	3	1	3	3	2	2	2	1	20	1	4	1
304	0	0	0	0	0	0	0	0	0	0	0	0	0	0
305	0	1	0	0	0	0	0	0	0	0	1	0	0	0
306	1	3	0	1	3	0	3	3	1	0	14	1	2	1
307	1	1	3	0	0	0	0	0	0	0	4	0	0	0
308	1	3	3	3	3	1	1	2	2	0	18	1	3	1
309	1	1	0	0	0	2	0	0	0	0	3	0	0	0
310	0	2	0	2	0	0	0	0	0	0	4	0	0	0
311	0	2	0	0	2	0	0	0	0	0	4	0	0	0
312	1	3	1	0	3	3	1	3	3	0	17	1	3	1
313	1	1	2	1	2	2	1	1	1	0	11	1	2	1
314	1	3	0	3	3	0	0	1	0	0	10	1	2	0
315	1	2	0	0	2	0	2	2	0	0	8	0	1	0
316	1	0	0	0	0	0	0	0	0	0	0	0	0	0
317	1	0	0	0	0	0	0	0	0	0	0	0	0	0
318	1	2	2	1	2	3	3	3	1	1	18	1	3	1
319	1	0	3	0	0	0	0	3	0	0	6	0	1	0
320	1	3	3	3	3	0	0	3	0	1	16	1	3	0
321	1	3	0	3	1	3	0	1	2	0	13	1	2	0
322	0	1	0	0	0	0	0	1	0	0	2	0	0	0
323	1	3	2	1	1	1	1	2	0	0	11	1	2	1
324	0	1	1	0	0	1	1	1	1	0	6	0	1	0
325	1	3	3	3	1	0	0	3	0	0	13	1	2	1
326	1	2	3	3	3	0	0	3	0	1	15	1	3	1
327	1	2	2	2	0	0	2	0	0	0	8	0	1	0
328	0	3	3	1	0	0	0	0	0	0	7	0	1	0
329	1	1	1	0	0	0	0	0	0	0	2	0	0	0
330	1	3	0	0	1	1	1	3	0	3	12	1	2	1
331	1	0	0	0	0	0	0	0	0	0	0	0	0	0
332	1	0	0	0	0	0	0	1	0	0	1	0	0	0
333	1	3	3	1	2	1	3	3	3	1	20	1	4	1
334	1	3	0	0	3	3	3	3	1	0	16	1	3	1
335	1	3	2	0	1	2	1	2	0	0	11	1	2	0
336	1	3	3	3	3	3	3	2	1	0	21	1	4	1
337	1	0	0	0	0	0	0	0	0	0	0	0	0	0
338	1	3	0	0	1	0	1	1	0	0	6	0	1	0
339	0	0	1	0	1	0	1	1	0	0	4	0	0	0
340	1	1	0	1	0	0	0	1	0	0	3	0	0	0
341	0	1	0	0	1	1	2	1	0	0	6	0	1	0
342	1	0	0	0	0	0	1	2	1	0	4	0	0	0
343	1	3	3	3	3	3	3	3	3	0	24	1	4	1
344	1	0	0	0	0	0	0	0	0	0	0	0	0	0
345	1	3	1	3	2	0	2	1	0	0	12	1	2	0
346	1	3	3	0	2	0	3	3	0	0	14	1	2	1
347	1	3	1	3	1	2	3	3	2	3	21	1	4	1
348	1	3	2	1	3	0	3	2	0	0	14	1	2	1
349	1	0	0	0	0	0	0	1	0	0	1	0	0	0
350	1	3	3	1	3	3	3	3	0	0	19	1	3	0
351	0	3	0	0	1	0	0	0	0	0	4	0	0	0
352	1	2	3	3	2	0	0	0	0	0	10	1	2	0
353	0	0	0	0	1	3	0	0	0	0	4	0	0	0
354	0	3	3	0	0	0	0	0	0	0	6	0	1	0
355	0	0	0	0	0	0	1	0	0	0	1	0	0	0
356	1	1	0	0	0	0	0	0	0	0	1	0	0	0
357	0	1	0	3	0	0	0	0	0	0	4	0	0	0
358	1	3	0	3	3	0	2	3	0	1	15	1	3	1
359	1	3	0	0	0	0	1	1	1	0	6	0	1	1
360	1	1	0	0	0	0	1	0	0	0	2	0	0	0
361	1	0	0	3	0	0	0	0	0	0	3	0	0	0
362	1	3	2	3	2	0	0	2	0	0	12	1	2	1
363	0	0	0	0	0	0	0	0	0	0	0	0	0	0
364	0	2	0	1	0	0	1	1	0	0	5	0	1	0
365	1	3	1	1	2	3	1	3	1	0	15	1	3	1
366	1	2	0	3	1	1	3	3	1	0	14	1	2	1
367	0	0	1	1	0	0	1	0	0	0	3	0	0	0
368	1	0	3	0	0	0	1	0	0	0	4	0	0	0
369	1	2	2	0	3	0	2	3	1	1	14	1	2	1
370	1	3	2	2	0	0	2	3	2	0	14	1	2	1
371	0	2	0	0	3	0	0	0	0	0	5	0	1	0
372	1	2	0	0	1	0	0	0	0	0	3	0	0	0
373	0	0	0	0	0	1	1	0	0	0	2	0	0	0
374	1	0	0	1	0	0	0	0	0	0	1	0	0	0
375	1	0	0	3	0	0	0	0	0	0	3	0	0	0
376	0	3	0	0	0	1	1	1	0	0	6	0	1	0
377	1	3	3	3	1	2	1	1	0	0	14	1	2	1
378	1	3	3	0	3	0	3	3	2	2	19	1	3	1
379	1	0	3	0	0	0	0	0	0	0	3	0	0	0
380	1	0	0	0	0	0	0	0	0	0	0	0	0	0
381	0	1	3	1	0	0	0	0	0	0	5	0	1	0
382	1	2	3	0	0	0	0	1	0	0	6	0	1	0
383	1	3	0	0	0	0	0	0	0	0	3	0	0	0
384	0	0	0	0	0	1	0	0	0	0	1	0	0	0
385	1	0	0	0	0	0	0	0	0	0	0	0	0	0
386	1	0	0	0	0	0	0	0	0	0	0	0	0	0
387	1	1	3	3	3	0	1	1	1	0	13	1	2	1
388	0	1	0	0	1	0	1	1	0	0	4	0	0	0
389	1	3	1	1	1	3	3	3	3	0	18	1	3	1
390	1	2	1	0	0	0	0	1	0	0	4	0	0	0
391	0	1	0	0	0	0	0	1	0	0	2	0	0	0
392	0	1	1	0	0	0	0	1	0	0	3	0	0	0
393	1	1	0	0	0	0	0	1	0	0	2	0	0	0
394	1	1	1	0	0	0	0	0	0	0	2	0	0	0
395	0	1	0	0	0	0	0	1	0	0	2	0	0	0
396	1	2	1	0	1	0	0	1	0	0	5	0	1	0
397	1	0	0	1	1	1	0	1	0	0	4	0	0	0
398	0	1	0	0	0	0	1	0	0	0	2	0	0	0
399	0	3	1	0	1	0	0	1	0	0	6	0	1	0
400	0	0	0	0	0	0	0	1	0	0	1	0	0	0
401	1	2	0	0	1	1	1	2	2	1	10	1	2	0
402	0	0	0	0	0	0	0	0	0	0	0	0	0	0
403	1	1	0	2	0	0	0	1	0	0	4	0	0	0
404	1	0	0	0	0	0	0	0	0	0	0	0	0	0
405	1	3	3	0	3	1	3	3	3	0	19	1	3	1
406	1	0	0	0	0	0	0	0	0	0	0	0	0	0
407	0	0	0	1	1	0	1	1	0	0	4	0	0	0
408	1	1	1	3	1	0	2	0	2	0	10	1	2	1
409	0	1	1	0	0	0	1	0	0	0	3	0	0	0
410	0	1	0	0	0	0	0	1	0	0	2	0	0	0
411	1	1	0	0	1	0	0	0	0	0	2	0	0	0
412	0	0	0	0	0	0	0	3	0	0	3	0	0	0
413	1	3	3	3	1	3	3	3	0	1	20	1	4	1
414	1	3	3	0	0	0	3	3	3	0	15	1	3	1
415	0	1	2	0	1	0	1	1	0	0	6	0	1	0
416	1	1	0	0	3	1	3	3	3	1	15	1	3	1
417	0	1	0	0	0	0	0	0	0	0	1	0	0	0
418	1	1	1	1	1	0	2	1	1	2	10	1	2	0
419	1	3	1	1	3	0	2	2	1	0	13	1	2	1
420	1	3	1	0	1	3	1	1	0	0	10	1	2	0
421	1	3	1	3	1	0	1	3	1	0	13	1	2	1
422	0	1	0	0	0	0	0	1	0	0	2	0	0	0
423	1	3	1	0	1	1	1	1	1	0	9	0	1	0
424	0	1	0	0	0	0	1	1	0	0	3	0	0	0
425	1	3	3	3	1	0	3	3	1	1	18	1	3	1
426	1	3	3	2	2	3	3	3	3	2	24	1	4	1
427	0	1	2	1	1	0	1	1	0	0	7	0	1	0
428	1	3	0	0	3	2	2	2	0	0	12	1	2	1
429	1	3	0	3	3	0	1	2	1	1	14	1	2	0
430	1	3	3	3	2	2	2	2	2	3	22	1	4	1
431	1	1	3	0	0	0	0	0	0	0	4	0	0	0
432	1	2	3	3	3	0	1	1	0	0	13	1	2	1
433	1	2	1	0	0	1	0	3	3	1	11	1	2	1
434	0	1	0	0	1	0	0	3	1	0	6	0	1	0
435	1	1	1	0	2	1	3	3	1	2	14	1	2	1
436	1	3	0	0	0	0	0	0	0	0	3	0	0	0
437	1	3	3	3	2	1	1	0	1	0	14	1	2	1
438	1	0	0	0	0	0	0	0	0	0	0	0	0	0
439	1	1	0	0	0	1	0	0	0	0	2	0	0	0
440	1	1	0	1	0	0	0	1	0	0	3	0	0	0
441	1	3	0	0	2	3	3	3	3	1	18	1	3	1
442	1	0	3	0	0	0	0	0	0	0	3	0	0	0
443	1	3	3	1	3	0	3	3	3	0	19	1	3	1
444	1	3	0	1	2	0	3	3	0	2	14	1	2	1
445	0	1	0	0	0	0	0	0	0	0	1	0	0	0
446	1	1	1	0	0	1	0	0	0	0	3	0	0	0
447	1	0	0	0	1	0	0	1	0	0	2	0	0	0
448	0	0	0	0	0	0	0	1	0	0	1	0	0	0
449	0	0	0	0	0	0	0	0	0	0	0	0	0	0
450	1	0	0	0	0	0	0	0	0	0	0	0	0	0
451	1	0	0	0	0	0	0	0	0	0	0	0	0	0
452	1	1	0	0	0	0	0	1	0	0	2	0	0	0
453	1	3	1	3	0	0	1	3	0	0	11	1	2	0
454	1	2	0	1	3	0	1	1	2	0	10	1	2	1
455	0	0	0	0	0	0	0	0	0	0	0	0	0	0
456	1	1	0	0	0	0	0	0	0	0	1	0	0	0
457	1	3	2	3	1	3	3	3	3	1	22	1	4	1
458	1	2	0	1	3	0	2	1	3	0	12	1	2	1
459	1	0	0	0	0	0	0	0	0	0	0	0	0	0
460	1	2	0	0	2	1	3	3	2	1	14	1	2	0
461	1	2	1	3	2	3	2	3	3	2	21	1	4	1
462	0	1	0	0	0	0	0	2	0	0	3	0	0	0
463	1	2	2	0	0	0	0	1	0	1	6	0	1	0
464	1	3	1	0	2	3	1	3	0	0	13	1	2	1
465	1	0	0	0	0	0	1	0	0	0	1	0	0	0
466	0	0	0	0	0	0	0	0	0	0	0	0	0	0
467	1	1	1	0	1	3	1	2	2	1	12	1	2	1
468	1	3	1	3	1	1	1	2	0	0	12	1	2	0
469	1	1	1	0	2	2	3	1	1	0	11	1	2	0
470	1	1	0	0	0	0	0	0	0	0	1	0	0	0
471	1	0	0	0	0	0	0	0	0	0	0	0	0	0
472	0	1	0	0	0	0	0	0	0	0	1	0	0	0
473	0	0	0	0	0	1	1	0	0	0	2	0	0	0
474	1	3	0	3	3	3	3	1	3	0	19	1	3	1
475	1	2	0	1	1	0	0	1	2	0	7	0	1	0
476	0	1	0	0	0	1	1	1	1	0	5	0	1	0
477	1	3	0	0	1	0	1	0	0	0	5	0	1	0
478	1	3	2	3	2	0	3	3	0	1	17	1	3	1
479	0	1	0	0	0	0	0	0	0	0	1	0	0	0
480	1	3	3	2	1	1	0	2	0	0	12	1	2	0
481	0	0	0	0	0	0	0	0	0	0	0	0	0	0
482	1	1	3	0	0	0	0	0	0	0	4	0	0	0
483	1	3	0	3	2	1	3	3	0	0	15	1	3	1
484	1	3	0	0	1	1	0	0	0	0	5	0	1	0
485	0	0	0	0	0	0	0	0	0	0	0	0	0	0
486	1	3	1	0	2	3	3	3	3	0	18	1	3	1
487	1	0	2	0	0	0	2	0	0	0	4	0	0	0
488	1	1	1	0	3	0	0	1	0	0	6	0	1	0
489	1	1	0	0	1	0	1	0	0	0	3	0	0	0
490	0	1	1	0	0	0	0	0	0	0	2	0	0	0
491	0	1	0	0	1	1	0	0	0	0	3	0	0	0
492	1	2	3	3	2	0	3	3	3	0	19	1	3	1
493	1	3	0	0	0	0	0	1	0	0	4	0	0	0
494	0	3	0	0	0	0	0	0	0	0	3	0	0	0
495	0	3	0	0	2	0	0	0	0	0	5	0	1	0
496	1	0	0	3	1	0	0	0	0	0	4	0	0	0
497	1	3	0	0	1	0	0	1	0	0	5	0	1	0
498	1	3	2	1	2	0	1	3	2	0	14	1	2	1
499	1	0	0	0	0	0	0	0	1	1	2	0	0	0
500	1	3	2	3	2	1	2	2	3	3	21	1	4	1
501	1	3	1	0	3	3	0	3	0	0	13	1	2	0
502	1	1	0	3	1	0	3	3	1	1	13	1	2	1
503	0	0	0	0	0	3	0	0	0	0	3	0	0	0
504	1	3	2	0	0	1	0	1	0	0	7	0	1	0
505	1	3	1	0	3	1	1	1	1	0	11	1	2	0
506	1	3	0	3	1	1	1	1	0	0	10	1	2	0
507	1	3	1	2	1	2	2	3	2	1	17	1	3	1
508	1	0	0	0	0	0	0	0	0	0	0	0	0	0
509	1	0	0	0	0	0	0	0	0	0	0	0	0	0
510	1	3	0	3	3	3	2	3	3	2	22	1	4	1
511	0	0	0	0	0	0	0	0	0	0	0	0	0	0
512	1	3	0	2	0	1	3	3	0	0	12	1	2	1
513	1	1	0	1	0	0	0	0	0	0	2	0	0	0
514	0	3	1	1	1	0	1	0	0	0	7	0	1	0
515	0	0	0	0	0	0	0	0	0	0	0	0	0	0
516	0	1	0	0	0	0	0	0	0	0	1	0	0	0
517	0	2	0	0	1	0	1	1	0	0	5	0	1	0
518	1	3	2	2	3	0	0	0	0	0	10	1	2	0
519	1	3	3	0	2	0	0	3	1	1	13	1	2	1
520	1	3	2	2	2	1	3	3	1	0	17	1	3	1
521	0	3	1	0	0	0	0	1	0	0	5	0	1	0
522	0	0	0	0	0	0	1	1	0	0	2	0	0	0
523	1	3	0	1	3	3	3	3	3	0	19	1	3	1
524	1	2	0	0	1	3	3	3	0	0	12	1	2	1
525	1	3	0	0	2	0	0	0	0	0	5	0	1	0
526	1	3	1	3	3	0	0	3	0	0	13	1	2	1
527	0	1	0	0	2	0	0	0	0	0	3	0	0	0
528	0	1	2	0	0	0	0	0	0	0	3	0	0	0
529	1	0	0	1	0	1	1	0	0	0	3	0	0	0
530	0	0	0	0	0	0	0	0	0	0	0	0	0	0
531	1	0	0	0	0	0	0	2	0	0	2	0	0	0
532	1	3	0	0	0	0	0	3	0	0	6	0	1	0
533	1	3	0	0	3	3	3	3	0	0	15	1	3	1
534	1	1	0	3	3	0	3	2	1	1	14	1	2	1
535	0	0	0	0	0	0	0	0	0	0	0	0	0	0
536	1	3	2	0	3	0	3	3	1	0	15	1	3	0
537	1	3	0	3	0	0	0	2	2	0	10	1	2	0
538	1	0	3	3	0	0	0	0	0	0	6	0	1	1
539	0	0	0	0	1	1	1	1	0	0	4	0	0	0
540	1	1	3	0	1	2	1	0	0	0	8	0	1	0
541	1	1	0	0	1	0	1	0	0	0	3	0	0	0
542	0	2	0	3	1	0	0	1	0	0	7	0	1	0
543	0	1	0	0	0	1	0	0	0	0	2	0	0	0
544	1	2	3	2	1	1	2	2	0	0	13	1	2	1
545	1	3	2	2	2	2	3	3	1	2	20	1	4	1
546	1	1	1	0	0	0	0	0	0	0	2	0	0	0
547	1	1	1	3	1	1	1	1	1	0	10	1	2	0
548	1	1	0	0	1	0	0	1	0	0	3	0	0	0
549	0	3	0	0	2	0	1	0	0	0	6	0	1	0
550	1	2	3	3	3	1	0	3	0	0	15	1	3	1
551	1	3	1	3	2	0	2	3	1	0	15	1	3	1
552	1	3	3	0	1	0	3	3	1	0	14	1	2	1
553	1	0	0	0	0	0	0	0	0	0	0	0	0	0
554	0	2	0	0	0	0	0	0	0	0	2	0	0	0
555	0	3	0	0	0	0	2	2	0	0	7	0	1	0
556	1	2	0	0	0	2	0	0	0	0	4	0	0	0
557	0	0	0	0	0	0	0	0	0	0	0	0	0	0
558	1	3	0	0	0	0	0	0	0	0	3	0	0	0
559	1	3	0	0	0	0	0	0	0	0	3	0	0	0
560	0	1	0	0	0	0	0	1	1	0	3	0	0	0
561	1	0	0	0	0	0	0	0	0	0	0	0	0	0
562	1	3	3	1	3	0	3	3	1	1	18	1	3	1
563	1	2	1	2	1	0	3	3	0	0	12	1	2	1
564	0	0	0	0	0	0	0	1	0	0	1	0	0	0
565	0	0	3	0	0	0	0	0	0	0	3	0	0	0
566	1	1	0	0	0	0	0	1	0	0	2	0	0	0
567	0	3	0	1	0	0	0	0	0	0	4	0	0	0
568	1	3	3	3	3	1	3	3	0	0	19	1	3	1
569	1	3	3	3	3	0	0	2	0	0	14	1	2	0
570	0	3	0	0	0	0	3	1	0	0	7	0	1	0
571	1	1	3	0	0	0	0	0	0	0	4	0	0	0
572	1	3	2	1	1	0	0	2	3	3	15	1	3	1
573	1	1	0	0	0	0	0	1	0	0	2	0	0	0
574	1	0	0	0	1	0	0	0	0	0	1	0	0	0
575	0	0	0	0	0	0	0	0	0	0	0	0	0	0
576	1	3	3	3	0	0	0	0	0	0	9	0	1	0
577	0	1	3	0	1	0	0	0	0	1	6	0	1	0
578	1	2	1	2	2	2	3	2	2	1	17	1	3	1
579	1	0	0	0	0	0	1	0	0	0	1	0	0	0
580	1	0	0	0	0	0	0	0	0	0	0	0	0	0
581	0	3	3	0	2	0	0	1	0	0	9	0	1	1
582	1	0	0	0	0	0	0	0	0	0	0	0	0	0
583	1	1	0	1	0	0	0	1	0	0	3	0	0	0
584	1	3	0	3	3	1	3	3	3	1	20	1	4	1
585	1	0	0	0	1	0	0	0	0	0	1	0	0	0
586	1	0	0	0	0	0	0	0	0	0	0	0	0	0
587	0	2	0	0	0	0	0	0	0	0	2	0	0	0
588	0	3	0	1	0	0	3	0	0	0	7	0	1	0
589	1	1	0	0	0	1	1	0	0	0	3	0	0	0
590	1	2	0	3	2	2	2	2	0	0	13	1	2	0
591	0	1	0	0	1	0	1	1	0	0	4	0	0	0
592	0	1	0	0	0	0	0	0	0	0	1	0	0	0
593	1	3	0	0	0	0	1	0	0	0	4	0	0	0
594	1	0	0	0	0	0	0	1	0	0	1	0	0	0
595	0	2	0	0	0	0	0	1	0	0	3	0	0	0
596	1	1	0	0	0	0	0	0	1	0	2	0	0	0
597	1	1	0	0	3	0	0	1	0	0	5	0	1	0
598	1	2	0	0	2	0	3	1	1	1	10	1	2	0
599	1	0	1	1	0	1	0	2	0	0	5	0	1	0
600	1	1	0	1	1	0	0	3	0	0	6	0	1	0
601	1	3	3	2	0	0	0	3	1	0	12	1	2	1
602	1	3	0	0	0	0	0	0	0	0	3	0	0	0
603	1	3	3	2	1	0	2	2	0	0	13	1	2	1
604	1	1	0	2	2	2	0	1	2	2	12	1	2	0
605	1	1	1	2	2	1	2	2	2	0	13	1	2	1
606	0	1	0	0	0	0	0	0	0	0	1	0	0	0
607	1	1	0	0	0	0	0	0	0	0	1	0	0	0
608	1	0	0	0	0	0	0	0	0	0	0	0	0	0
609	1	2	0	2	0	0	0	0	0	0	4	0	0	0
610	1	1	1	3	3	0	0	0	0	0	8	0	1	0
611	0	1	0	0	0	0	0	0	0	0	1	0	0	0
612	1	3	0	0	0	1	1	1	0	0	6	0	1	0
613	0	1	3	2	2	0	2	1	0	0	11	1	2	1
614	1	1	2	3	2	3	2	1	2	2	18	1	3	1
615	1	1	0	1	1	0	0	1	0	0	4	0	0	0
616	0	3	0	0	3	0	0	0	0	0	6	0	1	0
617	0	1	0	0	0	0	1	0	0	0	2	0	0	0
618	1	3	1	3	2	1	1	2	0	0	13	1	2	1
619	1	3	3	0	2	3	2	2	0	3	18	1	3	1
620	1	3	0	0	3	0	3	3	2	0	14	1	2	1
621	0	3	0	0	0	1	0	1	0	0	5	0	1	0
622	0	1	0	0	0	0	0	0	0	0	1	0	0	0
623	0	0	0	0	0	0	0	0	0	0	0	0	0	0
624	1	3	1	1	3	3	3	3	0	0	17	1	3	1
625	0	0	0	3	0	0	0	0	0	0	3	0	0	0
626	1	0	2	0	1	1	3	3	1	1	12	1	2	1
627	0	0	0	0	1	0	1	2	0	0	4	0	0	0
628	1	0	0	0	0	0	0	0	0	0	0	0	0	0
629	1	3	0	0	2	2	2	3	0	1	13	1	2	0
630	0	3	1	0	1	1	0	0	0	0	6	0	1	0
631	1	2	0	2	3	0	1	2	0	0	10	1	2	0
632	1	0	0	0	0	0	0	0	0	0	0	0	0	0
633	1	3	0	1	0	0	0	1	1	0	6	0	1	0
634	1	1	1	0	1	0	1	0	1	1	6	0	1	0
635	1	0	0	0	1	1	1	0	0	0	3	0	0	0
636	0	1	0	1	0	0	0	0	0	0	2	0	0	0
637	1	3	2	2	2	0	3	1	0	0	13	1	2	1
638	1	2	1	3	0	0	0	0	0	0	6	0	1	0
639	1	1	0	0	0	0	0	0	0	0	1	0	0	0
640	0	0	0	0	0	0	0	0	0	0	0	0	0	0
641	1	3	0	3	3	0	3	3	0	0	15	1	3	1
642	1	2	3	0	3	2	2	3	0	0	15	1	3	1
643	1	2	0	0	0	0	0	0	0	0	2	0	0	0
644	1	3	0	1	3	0	3	3	0	0	13	1	2	0
645	1	3	0	3	3	1	1	3	1	0	15	1	3	1
646	1	0	2	0	2	2	2	3	0	0	11	1	2	1
647	1	0	0	2	0	0	0	0	0	0	2	0	0	0
648	1	0	0	0	0	0	0	0	0	0	0	0	0	0
649	1	2	3	0	0	0	0	0	0	0	5	0	1	0
650	1	1	0	0	1	1	1	1	0	0	5	0	1	0
651	1	1	0	0	0	0	0	0	0	0	1	0	0	0
652	1	3	0	0	2	1	3	3	2	1	15	1	3	1
653	1	3	0	2	1	0	3	0	1	0	10	1	2	0
654	0	2	0	2	0	0	0	0	0	0	4	0	0	0
655	1	0	0	0	0	0	0	0	0	0	0	0	0	0
656	1	3	3	0	3	0	3	1	1	0	14	1	2	1
657	0	0	0	0	0	0	0	0	0	0	0	0	0	0
658	1	0	0	0	0	2	0	0	1	0	3	0	0	0
659	1	3	3	2	0	0	2	3	2	0	15	1	3	1
660	1	3	1	3	1	0	0	2	0	0	10	1	2	1
661	0	0	0	0	0	0	0	0	0	0	0	0	0	0
662	1	3	0	0	2	1	2	2	1	1	12	1	2	1
663	1	1	3	1	0	0	0	1	0	0	6	0	1	0
664	1	3	3	3	1	1	1	3	1	0	16	1	3	1
665	1	3	3	0	2	2	3	3	3	2	21	1	4	1
666	1	3	3	3	3	0	3	3	3	3	24	1	4	1
667	1	0	0	0	0	0	0	1	0	0	1	0	0	0
668	1	1	1	0	0	1	0	1	1	0	5	0	1	0
669	1	0	0	0	0	0	0	0	0	0	0	0	0	0
670	1	0	0	3	1	0	0	2	0	0	6	0	1	0
671	1	1	3	3	3	0	0	3	3	3	19	1	3	1
672	1	0	0	0	0	0	0	0	0	0	0	0	0	0
673	1	3	2	0	3	0	3	3	1	1	16	1	3	1
674	0	0	0	0	0	0	0	0	0	0	0	0	0	0
675	0	1	0	1	0	1	1	1	0	0	5	0	1	0
676	1	1	0	3	0	2	0	0	0	0	6	0	1	0
677	0	3	1	0	1	1	1	1	0	0	8	0	1	0
678	0	0	0	0	0	0	1	1	1	0	3	0	0	0
679	0	3	0	0	0	0	0	0	0	0	3	0	0	0
680	0	0	1	0	0	0	0	0	0	0	1	0	0	0
681	1	2	1	1	0	0	0	0	0	0	4	0	0	0
682	1	2	1	1	1	1	2	2	1	2	13	1	2	1
683	0	0	0	0	0	0	0	0	0	0	0	0	0	0
684	1	3	0	0	0	0	0	0	0	0	3	0	0	0
685	0	3	0	0	0	0	0	0	0	0	3	0	0	0
686	1	3	1	0	0	0	3	1	1	2	11	1	2	1
687	0	3	3	1	0	0	0	1	0	0	8	0	1	0
688	1	3	0	0	3	1	0	3	0	0	10	1	2	0
689	1	3	2	0	0	0	2	0	0	0	7	0	1	0
690	1	0	0	0	0	0	0	0	0	0	0	0	0	0
691	1	0	0	0	0	0	0	0	0	0	0	0	0	0
692	0	0	3	0	0	0	0	0	0	0	3	0	0	0
693	1	0	0	0	0	0	0	0	0	0	0	0	0	0
694	1	3	3	3	3	2	3	3	2	2	24	1	4	1
695	1	1	0	2	0	0	0	0	0	0	3	0	0	0
696	1	1	0	0	1	1	2	2	0	0	7	0	1	0
697	1	2	2	2	1	1	3	3	2	0	16	1	3	1
698	1	3	2	3	2	0	3	3	0	0	16	1	3	1
699	1	3	3	3	2	1	2	3	3	1	21	1	4	1
700	0	1	0	0	0	0	0	0	0	0	1	0	0	0
701	0	0	0	0	0	0	0	0	0	0	0	0	0	0
702	1	1	0	0	0	0	1	0	0	0	2	0	0	0
703	0	1	0	0	1	0	0	1	0	0	3	0	0	0
704	1	1	1	0	0	1	0	0	0	0	3	0	0	0
705	1	3	0	3	0	0	2	0	2	0	10	1	2	0
706	1	2	1	0	1	1	1	2	2	0	10	1	2	1
707	0	2	1	3	0	0	0	0	0	0	6	0	1	0
708	1	0	0	0	0	0	0	0	0	0	0	0	0	0
709	0	0	0	0	0	0	0	0	0	0	0	0	0	0
710	0	3	0	0	0	3	0	1	0	0	7	0	1	0
711	0	0	0	0	0	0	0	0	0	0	0	0	0	0
712	1	3	3	0	0	0	0	1	1	3	11	1	2	1
713	1	3	0	2	2	0	3	3	0	0	13	1	2	1
714	1	3	0	0	3	1	3	2	0	0	12	1	2	0
715	1	2	0	3	3	0	0	2	0	0	10	1	2	0
716	1	0	0	0	0	0	0	0	0	0	0	0	0	0
717	1	3	3	3	3	3	3	3	0	1	22	1	4	1
718	0	0	0	0	0	0	0	0	0	0	0	0	0	0
719	1	3	3	0	3	1	2	3	3	0	18	1	3	1
720	1	3	1	2	2	0	3	3	1	2	17	1	3	1
721	1	3	0	0	0	0	0	0	0	0	3	0	0	0
722	1	1	0	0	0	0	1	1	0	0	3	0	0	0
723	0	2	0	0	0	0	0	0	0	0	2	0	0	0
724	1	3	2	2	2	1	3	3	2	0	18	1	3	1
725	1	0	0	0	0	0	0	1	0	0	1	0	0	0
726	1	3	0	0	0	0	0	0	0	0	3	0	0	0
727	1	0	0	0	0	0	0	0	0	0	0	0	0	0
728	1	1	3	0	0	1	3	3	2	0	13	1	2	1
729	1	2	0	1	3	1	3	3	0	0	13	1	2	1
730	1	0	0	0	0	0	0	0	0	0	0	0	0	0
731	0	0	0	0	0	0	0	0	0	0	0	0	0	0
732	0	2	0	3	1	0	0	0	0	0	6	0	1	0
733	1	3	3	3	3	0	1	3	2	0	18	1	3	1
734	0	2	0	1	0	1	0	0	0	0	4	0	0	0
735	1	0	0	0	0	0	0	0	0	0	0	0	0	0
736	1	0	0	0	0	0	0	0	0	0	0	0	0	0
737	1	0	0	0	0	0	0	0	0	0	0	0	0	0
738	0	1	0	0	0	0	0	0	0	0	1	0	0	0
739	1	0	0	0	0	0	1	0	0	0	1	0	0	0
740	0	1	0	0	0	0	1	0	0	0	2	0	0	0
741	1	0	0	0	0	0	0	0	0	0	0	0	0	0
742	1	0	0	0	0	0	0	0	0	0	0	0	0	0
743	0	3	0	0	0	0	0	3	0	0	6	0	1	0
744	0	0	0	0	0	0	0	0	0	0	0	0	0	0
745	1	2	1	3	2	1	1	2	1	0	13	1	2	0
746	1	3	0	0	1	0	3	3	1	1	12	1	2	1
747	0	0	3	0	0	0	0	1	0	0	4	0	0	0
748	1	0	0	0	0	0	0	0	0	0	0	0	0	0
749	1	3	3	3	3	0	0	0	0	0	12	1	2	0
750	1	0	0	0	0	0	0	0	0	0	0	0	0	0
751	1	3	3	0	3	0	0	3	0	3	15	1	3	1
752	0	0	1	3	0	0	0	0	0	0	4	0	0	0
753	1	0	0	0	0	0	0	0	0	0	0	0	0	0
754	0	2	1	0	2	2	0	0	1	0	8	0	1	0
755	0	0	0	0	0	0	0	0	0	0	0	0	0	0
756	1	1	0	0	0	0	0	3	0	0	4	0	0	0
757	0	1	0	0	0	0	0	0	0	0	1	0	0	0
758	0	2	0	0	1	0	0	0	0	0	3	0	0	0
759	1	1	0	0	2	1	3	3	0	1	11	1	2	0
760	0	1	0	3	0	0	0	1	0	0	5	0	1	0
761	0	0	0	0	0	0	0	0	0	0	0	0	0	0
762	1	0	0	1	0	0	0	0	0	0	1	0	0	0
763	0	3	0	0	1	1	0	0	0	0	5	0	1	0
764	1	1	0	0	0	1	2	1	0	0	5	0	1	0
765	1	3	0	0	0	1	0	1	0	0	5	0	1	0
766	0	1	0	0	0	0	0	0	0	0	1	0	0	0
767	1	1	3	3	0	3	0	0	1	0	11	1	2	0
768	1	0	3	1	1	0	0	0	0	0	5	0	1	0
769	0	1	0	0	1	0	2	0	0	0	4	0	0	0
770	1	3	3	3	0	1	0	1	1	0	12	1	2	1
771	0	0	0	0	3	0	0	0	0	0	3	0	0	0
772	1	1	1	0	1	1	0	0	0	0	4	0	0	0
773	0	0	0	0	0	0	0	0	0	0	0	0	0	0
774	0	1	1	0	0	0	2	1	1	0	6	0	1	0
775	1	3	1	0	2	1	2	2	1	0	12	1	2	1
776	1	2	2	2	2	1	1	3	1	1	15	1	3	1
777	1	0	0	0	0	0	0	0	0	0	0	0	0	0
778	1	0	0	0	0	0	0	0	0	0	0	0	0	0
779	1	3	3	3	3	0	0	3	0	0	15	1	3	1
780	1	2	2	2	2	2	3	3	3	2	21	1	4	1
781	1	0	3	0	0	0	0	0	0	0	3	0	0	0
782	1	0	2	0	0	0	0	2	0	0	4	0	0	0
783	1	0	0	0	0	0	0	0	0	0	0	0	0	0
784	1	3	3	0	0	0	0	2	0	0	8	0	1	0
785	1	3	3	0	0	0	0	0	0	0	6	0	1	0
786	0	0	0	0	0	0	0	1	0	0	1	0	0	0
787	0	0	0	0	0	0	0	0	0	0	0	0	0	0
788	0	2	0	0	2	1	0	0	0	0	5	0	1	0
789	1	3	3	0	1	0	0	3	1	0	11	1	2	0
790	1	2	0	3	2	1	2	3	2	1	16	1	3	1
791	1	0	1	0	0	0	0	0	0	0	1	0	0	0
792	0	3	0	3	0	0	0	1	1	0	8	0	1	0
793	0	1	0	1	0	0	0	1	0	0	3	0	0	0
794	0	1	0	3	0	0	0	1	0	0	5	0	1	0
795	1	0	0	1	0	0	0	0	0	0	1	0	0	0
796	0	1	0	0	2	0	3	0	1	0	7	0	1	0
797	0	3	0	0	0	0	0	0	0	0	3	0	0	0
798	1	3	0	0	3	1	3	3	3	0	16	1	3	0
799	1	1	3	0	0	0	0	0	0	0	4	0	0	0
800	1	0	0	0	0	0	0	0	0	0	0	0	0	0
801	0	0	0	0	0	0	0	0	0	0	0	0	0	0
802	1	0	0	0	0	0	0	0	0	0	0	0	0	0
803	1	2	1	0	1	0	1	1	0	0	6	0	1	0
804	1	1	0	0	1	1	3	3	1	0	10	1	2	1
805	1	1	1	0	1	0	1	1	0	0	5	0	1	1
806	1	3	3	3	1	1	1	2	1	0	15	1	3	1
807	1	0	0	0	0	1	0	0	1	0	2	0	0	0
808	0	2	0	0	0	0	0	2	1	0	5	0	1	0
809	1	1	0	2	3	3	0	3	0	0	12	1	2	1
810	1	0	0	0	0	0	0	0	0	0	0	0	0	0
811	1	1	0	2	0	2	3	0	2	1	11	1	2	1
812	1	3	3	0	0	0	0	0	3	2	11	1	2	0
813	0	0	0	0	0	0	0	0	0	0	0	0	0	0
814	0	0	0	0	0	0	0	0	0	0	0	0	0	0
815	0	1	3	0	0	0	0	0	0	0	4	0	0	0
816	1	0	0	0	1	0	1	1	0	0	3	0	0	0
817	0	3	0	0	1	0	0	0	0	0	4	0	0	0
818	1	3	1	2	3	0	3	3	2	0	17	1	3	1
819	1	3	0	0	3	3	3	0	0	0	12	1	2	1
820	1	3	2	3	2	0	3	3	0	0	16	1	3	1
821	0	1	1	0	0	0	0	0	0	0	2	0	0	0
822	1	1	0	2	1	0	0	1	0	0	5	0	1	0
823	0	1	0	0	0	1	0	1	0	0	3	0	0	0
824	0	1	0	0	1	1	1	1	1	0	6	0	1	0
825	1	3	3	1	1	1	3	3	1	0	16	1	3	0
826	0	0	0	3	0	0	0	0	0	0	3	0	0	0
827	0	0	0	0	0	0	0	0	0	0	0	0	0	0
828	0	0	2	3	0	0	0	3	0	0	8	0	1	0
829	0	3	0	0	0	0	0	1	0	0	4	0	0	0
830	1	3	0	0	0	0	0	0	0	0	3	0	0	0
831	1	1	0	0	0	2	0	0	0	0	3	0	0	0
832	0	0	3	0	0	0	0	0	0	0	3	0	0	0
833	1	3	0	3	3	0	1	3	0	0	13	1	2	1
834	0	1	0	0	0	0	0	0	0	0	1	0	0	0
835	1	3	1	0	1	0	1	3	1	0	10	1	2	0
836	0	1	3	1	0	0	0	0	0	0	5	0	1	0
837	0	3	0	2	0	0	0	0	0	0	5	0	1	0
838	1	0	0	0	0	0	0	0	0	0	0	0	0	0
839	0	0	1	0	0	0	0	0	0	0	1	0	0	0
840	1	0	0	0	0	0	0	0	0	0	0	0	0	0
841	1	1	1	1	1	1	1	2	2	0	10	1	2	0
842	1	3	3	3	3	1	0	3	3	3	22	1	4	1
843	1	3	0	3	3	0	0	0	0	0	9	0	1	0
844	1	1	0	0	0	0	0	1	0	0	2	0	0	0
845	1	1	0	0	3	0	3	3	3	0	13	1	2	1
846	0	3	0	0	1	1	0	1	0	0	6	0	1	0
847	0	0	0	0	0	0	0	0	0	0	0	0	0	0
848	1	0	0	1	0	1	0	0	0	0	2	0	0	0
849	1	0	0	0	0	0	0	0	0	0	0	0	0	0
850	1	3	1	1	2	2	3	3	3	2	20	1	4	1
851	1	0	0	1	0	1	0	0	0	0	2	0	0	0
852	1	1	0	0	0	0	0	0	0	0	1	0	0	0
853	0	1	1	0	0	0	0	1	0	0	3	0	0	0
854	1	3	3	0	0	0	0	0	0	0	6	0	1	0
855	1	2	0	3	2	3	2	2	1	0	15	1	3	1
856	1	0	0	0	0	0	0	0	0	0	0	0	0	0
857	0	3	0	0	1	0	0	0	0	0	4	0	0	0
858	0	1	0	0	1	0	0	1	0	0	3	0	0	0
859	1	3	3	3	3	0	3	3	0	1	19	1	3	1
860	1	3	0	3	3	0	0	3	0	0	12	1	2	1
861	1	3	3	3	3	3	3	3	3	1	25	1	4	1
862	1	3	3	3	3	0	0	3	1	0	16	1	3	1
863	1	0	1	0	1	0	0	1	1	0	4	0	0	0
864	1	0	0	3	3	0	3	3	0	0	12	1	2	1
865	0	1	0	0	2	0	0	0	0	0	3	0	0	0
866	1	1	0	2	3	1	2	2	0	0	11	1	2	0
867	1	3	0	1	0	0	0	0	0	0	4	0	0	0
868	1	3	2	2	2	0	1	3	1	0	14	1	2	0
869	0	1	2	0	0	0	0	1	0	0	4	0	0	0
870	1	1	0	0	1	1	0	1	1	0	5	0	1	0
871	1	3	0	0	0	1	0	1	0	0	5	0	1	0
872	1	3	2	2	0	0	3	3	3	1	17	1	3	0
873	1	3	3	0	0	0	0	0	0	0	6	0	1	0
874	1	1	0	0	0	0	0	1	0	0	2	0	0	0
875	1	1	2	3	1	0	3	2	0	0	12	1	2	1
876	1	3	0	3	1	0	3	3	1	0	14	1	2	0
877	1	1	0	0	0	0	0	0	0	0	1	0	0	0
878	1	3	0	0	0	0	0	1	1	0	5	0	1	0
879	1	1	0	0	0	0	1	1	0	0	3	0	0	1
880	1	3	3	0	3	0	1	1	1	0	12	1	2	1
881	0	0	0	0	0	0	0	0	0	0	0	0	0	0
882	1	0	3	0	0	0	0	0	0	0	3	0	0	0
883	0	1	0	2	0	1	0	1	0	0	5	0	1	0
884	1	0	0	0	1	0	0	1	0	0	2	0	0	0
885	1	0	0	0	0	0	0	1	0	0	1	0	0	0
886	1	1	0	0	0	0	0	0	0	0	1	0	0	0
887	0	3	0	0	2	0	0	0	0	0	5	0	1	0
888	1	0	0	0	1	0	0	0	0	0	1	0	0	0
889	1	3	3	3	0	0	0	3	1	0	13	1	2	1
890	1	3	2	3	2	2	1	3	1	0	17	1	3	1
891	0	0	0	0	0	0	0	0	0	0	0	0	0	0
892	1	3	0	0	3	0	3	3	1	2	15	1	3	1
893	0	1	1	1	0	3	0	1	0	0	7	0	1	1
894	1	2	0	2	0	0	3	0	0	0	7	0	1	0
895	1	1	3	0	2	1	2	3	0	0	12	1	2	1
896	1	1	0	0	1	0	0	1	0	0	3	0	0	0
897	0	1	0	2	0	0	0	0	0	0	3	0	0	0
898	1	3	1	2	2	0	1	1	0	0	10	1	2	0
899	1	2	2	3	3	0	1	3	2	0	16	1	3	1
900	1	0	0	0	0	0	0	1	0	0	1	0	0	0
901	0	1	0	1	1	1	0	1	0	0	5	0	1	0
902	0	3	0	0	0	0	0	0	0	0	3	0	0	0
903	1	3	0	3	3	0	0	1	0	0	10	1	2	1
904	1	3	2	2	2	3	3	3	1	0	19	1	3	1
905	1	3	0	3	3	3	3	3	0	0	18	1	3	1
906	0	1	2	1	0	0	0	0	0	0	4	0	0	0
907	1	1	0	0	0	1	0	1	0	0	3	0	0	0
908	1	3	0	0	3	0	0	0	0	0	6	0	1	0
909	0	0	0	0	1	0	0	0	0	0	1	0	0	0
910	1	0	0	1	2	0	0	1	0	0	4	0	0	0
911	1	1	0	1	0	0	0	1	1	0	4	0	0	0
912	0	3	1	1	0	0	0	0	0	0	5	0	1	0
913	1	0	3	0	0	0	0	0	0	0	3	0	0	0
914	1	3	1	3	1	0	2	1	0	0	11	1	2	1
915	1	3	0	3	0	3	0	0	0	0	9	0	1	1
916	0	1	0	0	0	0	0	1	0	0	2	0	0	0
917	1	3	3	0	3	0	3	3	0	0	15	1	3	1
918	1	3	2	3	0	3	3	2	2	0	18	1	3	1
919	0	0	0	0	1	0	0	0	0	0	1	0	0	0
920	1	2	0	1	1	0	0	2	0	0	6	0	1	0
921	0	0	0	0	0	0	0	0	0	0	0	0	0	0
922	1	3	1	0	1	0	1	1	1	1	9	0	1	1
923	1	1	1	2	1	2	2	1	3	2	15	1	3	1
924	1	3	2	2	2	0	1	2	1	0	13	1	2	1
925	1	1	3	3	3	1	0	3	2	2	18	1	3	1
926	0	1	0	0	0	1	1	1	0	0	4	0	0	0
927	0	0	0	2	0	0	0	0	0	0	2	0	0	0
928	1	0	0	0	2	0	0	0	0	0	2	0	0	0
929	1	1	0	0	0	0	0	0	0	0	1	0	0	0
930	1	3	3	3	0	0	2	1	0	0	12	1	2	1
931	1	3	0	1	0	0	0	2	1	0	7	0	1	0
932	0	0	0	0	0	0	0	0	0	0	0	0	0	0
933	1	3	3	0	3	3	1	3	3	1	20	1	4	1
934	1	0	0	0	1	0	0	1	0	0	2	0	0	0
935	0	0	0	0	1	0	0	0	0	0	1	0	0	0
936	1	0	1	3	2	2	2	3	3	2	18	1	3	1
937	1	0	3	0	0	0	3	3	1	1	11	1	2	0
938	1	0	0	0	0	0	1	0	0	0	1	0	0	0
939	1	3	0	0	3	0	1	3	0	0	10	1	2	1
940	1	0	0	0	0	0	0	0	0	0	0	0	0	0
941	1	3	0	0	2	1	3	0	1	0	10	1	2	0
942	0	0	0	0	0	3	0	1	1	1	6	0	1	0
943	1	3	2	0	0	0	0	0	0	0	5	0	1	0
944	1	3	0	0	3	0	0	1	1	1	9	0	1	0
945	0	3	3	1	0	0	0	0	0	0	7	0	1	0
946	1	0	0	0	0	0	0	0	0	0	0	0	0	0
947	1	3	2	3	0	0	0	2	0	0	10	1	2	1
948	0	1	0	2	0	0	0	1	0	0	4	0	0	0
949	0	1	0	0	1	1	0	1	1	0	5	0	1	0
950	1	3	2	3	1	2	1	1	0	0	13	1	2	0
951	1	3	1	1	3	3	3	3	0	0	17	1	3	1
952	0	0	0	0	0	0	0	0	0	0	0	0	0	0
953	0	0	0	0	0	1	1	1	0	0	3	0	0	0
954	0	2	0	0	0	0	0	0	0	0	2	0	0	0
955	1	0	0	0	0	0	0	0	0	0	0	0	0	0
956	1	1	0	0	0	1	0	1	0	0	3	0	0	0
957	1	0	0	0	0	0	0	0	0	0	0	0	0	0
958	0	0	0	0	0	0	0	0	0	0	0	0	0	0
959	0	0	0	0	0	0	0	0	0	0	0	0	0	0
960	0	1	0	0	0	0	0	0	0	0	1	0	0	0
961	0	2	0	0	0	0	0	0	0	0	2	0	0	0
962	1	0	0	0	1	0	0	0	0	0	1	0	0	0
963	1	1	0	0	1	2	2	3	2	0	11	1	2	0
964	1	1	3	3	0	0	0	3	0	3	13	1	2	0
965	1	3	0	0	2	0	3	2	2	0	12	1	2	1
966	0	1	0	0	0	1	0	0	0	0	2	0	0	0
967	1	1	1	3	3	3	1	3	3	1	19	1	3	1
968	1	0	1	0	1	0	0	0	1	0	3	0	0	0
969	0	0	0	3	0	0	3	0	0	0	6	0	1	0
970	0	3	0	0	2	0	1	2	0	0	8	0	1	0
971	1	0	3	3	3	3	0	2	0	0	14	1	2	0
972	0	1	0	2	0	0	0	0	0	0	3	0	0	0
973	0	0	0	0	0	0	0	0	0	0	0	0	0	0
974	1	1	0	0	0	1	0	1	0	0	3	0	0	0
975	1	1	0	0	1	0	0	0	0	0	2	0	0	0
976	1	2	3	2	2	0	3	3	0	0	15	1	3	1
977	1	3	0	0	0	0	0	0	0	0	3	0	0	0
978	1	2	3	0	3	0	1	2	0	0	11	1	2	1
979	0	3	0	2	0	0	0	0	0	0	5	0	1	0
980	0	0	2	0	0	0	0	0	1	0	3	0	0	0
981	0	0	0	0	0	0	0	0	0	0	0	0	0	0
982	0	0	0	0	0	1	0	0	0	0	1	0	0	0
983	1	1	0	0	0	0	0	0	0	0	1	0	0	0
984	0	3	0	0	0	0	0	0	0	0	3	0	0	0
985	0	3	0	0	0	0	0	1	0	0	4	0	0	0
986	1	3	0	3	0	0	0	1	0	0	7	0	1	0
987	0	0	0	0	0	1	0	1	0	0	2	0	0	0
988	1	3	0	3	3	3	2	3	0	0	17	1	3	1
989	1	2	0	1	1	0	0	1	0	0	5	0	1	0
990	1	1	0	3	0	0	0	0	0	0	4	0	0	0
991	0	3	0	0	1	0	1	3	0	0	8	0	1	0
992	1	3	1	3	3	1	3	3	2	2	21	1	4	1
993	1	0	0	0	0	0	0	0	0	0	0	0	0	0
994	0	2	0	0	0	3	1	1	0	0	7	0	1	0
995	1	2	2	0	1	1	0	1	0	0	7	0	1	1
996	1	0	0	0	0	0	0	0	0	0	0	0	0	0
997	0	0	0	0	0	0	0	0	0	0	0	0	0	0
998	1	3	3	3	3	0	3	3	0	0	18	1	3	0
999	1	3	1	3	1	1	1	1	0	0	11	1	2	0
1000	1	0	0	0	0	0	0	0	0	0	0	0	0	0
1001	1	1	1	3	1	0	1	3	3	3	16	1	3	1
1002	1	3	0	0	3	0	3	3	2	1	15	1	3	1
1003	0	0	0	0	0	0	0	0	0	0	0	0	0	0
1004	0	1	0	0	1	0	0	0	0	0	2	0	0	0
1005	0	3	0	0	0	1	1	1	1	0	7	0	1	0
1006	0	2	2	2	0	0	0	1	0	0	7	0	1	1
1007	1	0	0	0	0	0	0	0	0	0	0	0	0	0
1008	0	1	0	0	0	0	0	1	1	0	3	0	0	0
1009	1	3	0	1	0	0	0	0	0	0	4	0	0	0
1010	1	3	2	3	3	1	3	3	1	0	19	1	3	0
1011	1	1	0	0	0	1	1	0	0	0	3	0	0	0
1012	1	3	0	0	3	2	1	2	0	0	11	1	2	0
1013	0	2	0	0	0	0	0	0	0	0	2	0	0	0
1014	1	3	0	3	2	0	3	3	3	0	17	1	3	1
1015	0	0	1	0	0	0	0	1	0	0	2	0	0	0
1016	1	0	0	0	0	0	0	0	0	0	0	0	0	0
1017	1	2	3	1	0	0	0	0	0	0	6	0	1	0
1018	1	0	1	0	0	0	0	0	0	0	1	0	0	0
1019	1	3	0	3	3	3	3	3	2	0	20	1	4	1
1020	1	1	3	0	0	0	0	0	0	0	4	0	0	0
1021	0	1	2	0	0	0	0	0	0	0	3	0	0	0
1022	1	2	1	0	2	1	3	3	0	0	12	1	2	1
1023	1	3	0	0	0	0	0	0	0	0	3	0	0	0
1024	1	2	1	3	1	2	3	2	1	0	15	1	3	1
1025	0	0	0	0	0	0	0	0	0	0	0	0	0	0
1026	0	1	0	0	0	0	0	1	0	0	2	0	0	0
1027	1	3	0	3	3	3	3	2	3	0	20	1	4	1
1028	0	1	0	0	0	1	1	2	0	0	5	0	1	0
1029	1	3	3	0	3	2	1	3	3	0	18	1	3	1
1030	0	3	3	1	0	1	0	0	0	0	8	0	1	0
1031	0	0	0	0	0	0	0	0	0	0	0	0	0	0
1032	0	0	0	0	0	0	0	0	0	0	0	0	0	0
1033	0	3	0	0	0	1	0	2	0	0	6	0	1	1
1034	1	3	3	3	3	2	2	2	1	1	20	1	4	1
1035	1	1	0	0	1	0	0	0	0	0	2	0	0	1
1036	1	0	0	0	0	0	3	2	0	0	5	0	1	0
1037	0	1	1	0	0	0	0	0	0	0	2	0	0	0
1038	0	0	0	0	0	0	0	0	0	0	0	0	0	0
1039	1	1	0	0	0	0	0	0	0	0	1	0	0	0
1040	1	1	0	0	1	0	0	0	0	0	2	0	0	0
1041	0	0	0	0	1	0	0	0	0	0	1	0	0	0
1042	1	3	3	3	0	1	1	3	1	0	15	1	3	0
1043	0	2	1	0	2	0	0	0	0	0	5	0	1	0
1044	0	1	0	0	0	0	0	1	1	0	3	0	0	0
1045	1	0	0	0	1	0	0	0	0	0	1	0	0	0
1046	1	0	1	0	1	1	1	1	0	0	5	0	1	0
1047	1	3	0	1	1	3	1	3	0	0	12	1	2	0
1048	0	0	0	0	0	0	0	0	0	0	0	0	0	0
1049	1	3	3	3	1	0	2	2	1	0	15	1	3	1
1050	0	2	3	0	0	0	0	0	0	0	5	0	1	0
1051	0	0	0	0	1	0	0	0	0	0	1	0	0	0
1052	1	3	0	3	3	0	3	0	1	0	13	1	2	1
1053	1	3	3	0	0	3	0	3	0	0	12	1	2	1
1054	1	3	2	0	1	1	1	3	1	1	13	1	2	1
1055	1	0	0	0	0	0	0	0	0	0	0	0	0	0
1056	1	2	2	2	1	3	1	2	1	0	14	1	2	1
1057	0	1	0	1	1	1	1	1	1	0	7	0	1	0
1058	0	1	0	1	1	1	1	0	0	0	5	0	1	0
1059	1	3	3	2	3	0	3	3	3	0	20	1	4	1
1060	0	1	0	0	0	0	0	0	0	0	1	0	0	0
1061	1	1	0	0	0	0	0	0	0	0	1	0	0	0
1062	1	1	1	0	0	0	0	1	0	0	3	0	0	0
1063	0	2	2	0	0	0	1	1	1	0	7	0	1	0
1064	0	0	0	0	0	0	0	0	0	0	0	0	0	0
1065	1	1	0	0	1	0	1	1	0	0	4	0	0	0
1066	1	3	0	3	1	1	0	1	1	1	11	1	2	1
1067	0	2	0	0	0	0	0	1	0	0	3	0	0	0
1068	1	2	1	3	1	1	0	3	1	0	12	1	2	1
1069	1	2	0	0	0	2	2	3	2	0	11	1	2	1
1070	0	0	3	0	3	0	0	0	0	0	6	0	1	0
1071	1	3	0	0	1	0	0	0	0	0	4	0	0	0
1072	0	1	0	0	0	0	0	0	0	0	1	0	0	0
1073	0	1	1	0	0	0	0	0	0	0	2	0	0	0
1074	0	3	0	0	1	0	0	0	0	0	4	0	0	0
1075	1	3	0	1	3	1	2	1	1	1	13	1	2	1
1076	1	3	1	3	3	1	3	3	0	0	17	1	3	1
1077	1	2	0	3	2	0	2	3	1	1	14	1	2	1
1078	1	1	0	0	1	0	0	0	0	0	2	0	0	0
1079	1	3	3	2	3	1	1	3	3	0	19	1	3	1
1080	1	1	0	3	3	0	0	1	0	0	8	0	1	0
1081	1	2	3	3	2	0	2	3	0	0	15	1	3	1
1082	1	3	0	0	3	3	3	3	3	2	20	1	4	1
1083	1	0	0	0	0	0	0	0	0	0	0	0	0	0
1084	1	1	3	0	0	0	0	0	0	0	4	0	0	0
1085	1	1	0	0	1	0	0	0	0	0	2	0	0	0
1086	1	2	0	0	0	0	0	0	0	0	2	0	0	0
1087	0	0	0	0	0	0	0	0	0	0	0	0	0	0
1088	0	0	0	0	0	0	0	0	0	0	0	0	0	0
1089	1	1	3	3	3	3	3	1	0	3	20	1	4	1
1090	0	0	0	0	0	0	0	0	0	0	0	0	0	0
1091	1	3	0	1	3	2	3	3	1	0	16	1	3	1
1092	1	3	3	2	0	0	0	1	3	0	12	1	2	1
1093	1	3	0	0	0	0	0	1	0	0	4	0	0	0
1094	1	0	0	0	0	0	0	0	0	0	0	0	0	0
1095	0	3	0	0	0	0	0	0	0	0	3	0	0	0
1096	0	3	0	0	0	0	0	1	0	0	4	0	0	0
1097	0	3	0	0	3	0	0	1	0	0	7	0	1	0
1098	0	0	0	0	0	0	0	0	0	0	0	0	0	0
1099	1	0	3	0	0	0	0	0	0	0	3	0	0	0
1100	1	2	2	1	1	0	3	3	0	0	12	1	2	1
1101	1	3	0	0	3	0	1	3	1	0	11	1	2	1
1102	0	3	0	0	0	0	0	0	0	0	3	0	0	0
1103	1	2	0	0	1	0	1	0	0	0	4	0	0	0
1104	1	1	2	1	0	0	2	3	1	1	11	1	2	1
1105	1	0	0	0	0	0	0	0	0	0	0	0	0	0
1106	1	2	1	1	1	2	3	2	2	3	17	1	3	1
1107	0	3	0	0	0	0	0	0	0	0	3	0	0	0
1108	1	3	0	0	3	0	3	3	3	0	15	1	3	1
1109	1	0	0	0	0	0	0	0	0	0	0	0	0	0
1110	0	1	0	0	0	1	0	0	0	0	2	0	0	0
1111	1	2	0	3	0	1	1	0	0	0	7	0	1	0
1112	1	3	1	1	1	0	2	2	0	0	10	1	2	1
1113	0	0	0	0	0	0	0	0	0	0	0	0	0	0
1114	1	3	0	0	0	0	0	0	0	0	3	0	0	0
1115	1	1	0	3	3	0	0	3	0	0	10	1	2	0
1116	1	2	0	0	1	0	0	0	0	0	3	0	0	0
1117	1	2	1	2	0	3	2	0	2	1	13	1	2	1
1118	1	2	0	0	1	1	0	3	3	0	10	1	2	1
1119	1	2	1	2	3	0	0	3	0	0	11	1	2	0
1120	1	3	2	3	3	0	3	2	0	0	16	1	3	0
1121	1	3	2	3	3	0	0	1	0	0	12	1	2	0
1122	1	3	1	3	3	0	2	2	1	0	15	1	3	0
1123	1	3	1	0	3	3	1	3	2	2	18	1	3	1
1124	1	2	2	0	1	2	3	3	2	0	15	1	3	1
1125	1	3	3	2	3	0	3	2	0	0	16	1	3	1
1126	1	0	0	0	0	0	0	0	0	0	0	0	0	0
1127	0	1	0	0	3	0	0	0	0	0	4	0	0	0
1128	1	0	0	0	0	0	0	0	0	0	0	0	0	0
1129	1	2	3	3	2	0	1	3	0	0	14	1	2	1
1130	0	1	0	0	0	0	0	1	0	0	2	0	0	0
1131	1	0	0	0	0	1	1	0	0	0	2	0	0	0
1132	0	0	0	2	0	0	0	0	0	0	2	0	0	0
1133	1	2	1	0	2	0	0	0	0	0	5	0	1	0
1134	1	0	0	0	0	0	0	0	0	0	0	0	0	0
1135	1	1	3	3	0	2	1	1	0	0	11	1	2	1
1136	1	3	0	0	0	0	0	1	3	0	7	0	1	0
1137	1	3	0	2	2	1	2	2	0	0	12	1	2	0
1138	1	2	1	0	1	2	3	3	0	0	12	1	2	0
1139	1	3	2	0	3	0	2	3	0	1	14	1	2	1
1140	1	3	0	3	0	0	2	3	1	0	12	1	2	1
1141	1	0	2	0	0	2	0	2	0	0	6	0	1	0
1142	1	0	0	1	0	0	0	1	0	0	2	0	0	0
1143	1	0	0	0	0	0	0	3	1	0	4	0	0	0
1144	1	0	0	0	0	0	0	1	0	0	1	0	0	0
1145	1	1	3	3	3	0	0	0	0	0	10	1	2	1
1146	1	1	0	0	0	0	0	0	0	0	1	0	0	0
1147	1	2	0	0	1	0	0	0	0	0	3	0	0	0
1148	1	3	0	0	2	0	3	3	1	0	12	1	2	0
1149	1	1	1	0	1	0	1	1	0	0	5	0	1	0
1150	1	3	3	1	3	0	1	0	0	0	11	1	2	1
1151	1	3	2	2	2	2	0	1	2	0	14	1	2	1
1152	1	0	0	0	0	0	0	0	0	0	0	0	0	0
1153	1	3	3	3	3	2	3	3	2	0	22	1	4	1
1154	1	3	2	1	1	1	0	2	0	0	10	1	2	1
1155	1	3	1	0	0	0	1	1	0	0	6	0	1	0
1156	1	3	1	3	3	1	3	3	0	0	17	1	3	1
1157	0	1	1	0	0	0	0	1	0	0	3	0	0	0
1158	1	1	0	1	1	1	1	1	1	0	7	0	1	0
1159	1	1	0	1	0	0	0	0	0	0	2	0	0	0
1160	0	2	0	3	1	0	0	0	0	0	6	0	1	0
1161	1	0	0	0	0	0	0	0	0	0	0	0	0	0
1162	1	2	0	2	2	0	3	3	0	1	13	1	2	1
1163	0	1	0	0	0	0	2	3	0	0	6	0	1	0
1164	1	1	0	0	1	0	0	1	0	0	3	0	0	0
1165	1	3	0	0	2	0	1	1	0	0	7	0	1	0
1166	1	0	0	0	0	0	0	1	0	0	1	0	0	0
1167	1	3	2	3	2	1	2	3	2	0	18	1	3	1
1168	0	3	2	0	0	0	0	0	0	0	5	0	1	0
1169	1	0	0	0	0	0	0	0	0	0	0	0	0	0
1170	0	3	0	0	0	0	0	0	0	0	3	0	0	0
1171	1	3	0	3	0	2	0	3	1	2	14	1	2	1
1172	1	0	0	0	0	0	1	3	0	0	4	0	0	0
1173	1	0	0	1	0	0	1	1	1	1	5	0	1	0
1174	0	2	2	0	3	0	2	2	2	0	13	1	2	1
1175	0	0	0	1	0	0	0	0	0	0	1	0	0	0
1176	1	3	3	3	3	0	0	1	0	0	13	1	2	0
1177	1	3	0	0	0	1	1	0	0	0	5	0	1	0
1178	1	1	0	1	0	0	0	0	0	0	2	0	0	0
1179	1	3	1	2	1	1	0	2	2	0	12	1	2	0
1180	1	3	1	0	3	3	3	3	1	0	17	1	3	0
1181	1	3	1	3	1	1	1	1	0	0	11	1	2	0
1182	1	0	0	0	0	0	0	0	0	0	0	0	0	0
1183	0	0	1	2	0	0	0	1	0	0	4	0	0	0
1184	1	3	0	3	1	2	2	3	0	0	14	1	2	1
1185	1	0	0	0	0	0	0	0	0	0	0	0	0	0
1186	0	1	0	0	0	0	0	0	0	0	1	0	0	0
1187	1	1	3	0	3	1	1	1	1	0	11	1	2	1
1188	0	1	1	0	1	0	0	1	0	0	4	0	0	0
1189	1	2	0	1	0	0	0	0	0	0	3	0	0	0
1190	1	3	1	1	1	1	3	2	0	0	12	1	2	1
1191	0	3	0	0	0	0	0	1	0	0	4	0	0	0
1192	0	2	1	0	0	0	1	0	0	0	4	0	0	0
1193	0	3	0	0	0	0	0	3	3	0	9	0	1	0
1194	1	1	0	0	0	3	0	1	0	0	5	0	1	0
1195	1	1	2	2	1	2	2	2	2	0	14	1	2	1
1196	0	1	0	3	1	0	1	3	0	0	9	0	1	0
1197	1	3	1	1	3	0	3	3	3	0	17	1	3	1
1198	1	3	0	0	1	0	0	1	0	0	5	0	1	0
1199	1	0	0	0	0	0	0	0	0	0	0	0	0	0
1200	1	3	1	1	3	0	3	3	0	0	14	1	2	0
1201	1	2	0	0	0	1	1	3	0	0	7	0	1	0
1202	0	1	0	0	0	0	0	1	0	0	2	0	0	0
1203	1	1	0	0	3	0	0	3	3	3	13	1	2	1
1204	1	1	0	1	0	1	0	1	0	0	4	0	0	0
1205	0	0	0	0	0	0	0	0	0	0	0	0	0	0
1206	1	1	0	0	0	0	0	3	0	0	4	0	0	0
1207	1	3	0	0	1	0	0	0	0	0	4	0	0	0
1208	1	3	1	3	3	1	3	3	1	1	19	1	3	1
1209	1	0	0	0	0	0	0	0	0	0	0	0	0	0
1210	0	3	0	2	0	0	0	0	0	0	5	0	1	0
1211	1	0	3	3	2	0	0	3	0	0	11	1	2	1
1212	0	2	0	0	0	0	0	0	0	0	2	0	0	0
1213	1	3	3	0	1	3	3	1	0	0	14	1	2	0
1214	0	0	0	0	3	0	0	0	0	0	3	0	0	0
1215	1	0	0	0	0	0	0	0	0	0	0	0	0	0
1216	1	3	0	3	3	0	0	3	3	0	15	1	3	1
1217	0	1	0	0	0	0	1	0	0	0	2	0	0	0
1218	1	3	0	0	0	0	0	1	0	0	4	0	0	0
1219	1	3	1	0	0	1	0	1	0	0	6	0	1	0
1220	1	0	3	0	0	0	0	0	0	0	3	0	0	0
1221	1	1	1	0	0	1	1	2	0	0	6	0	1	0
1222	0	3	1	0	0	0	0	0	0	0	4	0	0	0
1223	0	1	0	3	0	0	0	0	0	0	4	0	0	0
1224	1	0	0	1	0	0	0	0	0	0	1	0	0	0
1225	1	3	3	3	3	0	3	3	3	1	22	1	4	1
1226	0	1	0	1	0	0	0	0	0	0	2	0	0	0
1227	1	0	0	1	0	0	0	0	0	0	1	0	0	0
1228	0	0	0	0	0	0	0	0	0	0	0	0	0	0
1229	0	3	0	0	1	0	0	0	0	0	4	0	0	0
1230	0	0	0	0	0	0	1	0	0	0	1	0	0	0
1231	1	2	0	2	0	0	0	0	0	0	4	0	0	0
1232	0	0	0	0	0	0	0	0	0	0	0	0	0	0
1233	1	0	0	0	0	0	0	0	0	0	0	0	0	0
1234	1	3	1	2	1	1	2	2	1	0	13	1	2	1
1235	1	3	2	0	2	0	0	0	0	0	7	0	1	0
1236	1	3	3	3	3	1	3	3	3	0	22	1	4	1
1237	1	3	0	0	0	0	0	1	0	0	4	0	0	1
1238	1	1	3	2	1	1	1	1	0	0	10	1	2	0
1239	1	2	0	0	0	0	1	1	0	0	4	0	0	0
1240	0	1	1	0	0	0	0	0	0	0	2	0	0	0
1241	0	1	0	0	3	0	0	0	0	0	4	0	0	0
1242	1	2	0	0	2	2	2	3	1	0	12	1	2	1
1243	1	3	2	1	3	1	3	3	2	0	18	1	3	1
1244	1	0	0	0	0	0	0	0	0	0	0	0	0	0
1245	0	1	1	0	0	0	0	1	0	0	3	0	0	0
1246	1	2	1	2	2	2	2	2	1	0	14	1	2	0
1247	1	0	0	0	1	1	0	0	0	0	2	0	0	0
1248	1	3	0	1	0	0	0	1	0	0	5	0	1	0
1249	1	3	3	2	2	2	0	2	0	0	14	1	2	1
1250	1	0	0	0	0	1	0	0	0	0	1	0	0	0
1251	0	2	0	1	0	1	0	1	1	0	6	0	1	0
1252	0	0	0	0	0	0	0	0	0	0	0	0	0	0
1253	1	3	0	0	0	0	0	0	0	0	3	0	0	0
1254	1	3	0	1	1	0	1	1	0	0	7	0	1	0
1255	0	3	1	0	1	1	0	0	0	0	6	0	1	0
1256	1	0	0	0	0	0	1	1	1	1	4	0	0	0
1257	0	0	0	0	0	0	0	0	1	0	1	0	0	0
1258	0	0	3	0	0	0	0	0	0	0	3	0	0	0
1259	1	0	0	0	0	0	0	0	0	0	0	0	0	0
1260	0	3	0	0	1	1	0	2	0	0	7	0	1	0
1261	1	3	0	0	2	3	3	3	3	3	20	1	4	1
1262	0	1	0	3	0	0	0	1	0	0	5	0	1	0
1263	1	2	0	2	1	1	3	3	1	0	13	1	2	1
1264	1	1	3	0	0	0	0	0	1	0	5	0	1	0
1265	0	1	1	0	0	0	0	0	0	0	2	0	0	0
1266	1	3	1	1	0	0	0	1	0	0	6	0	1	0
1267	1	0	0	0	1	1	1	1	0	0	4	0	0	0
1268	1	1	3	3	3	0	1	3	1	3	18	1	3	1
1269	1	0	0	0	0	0	0	0	0	0	0	0	0	0
1270	1	2	0	0	1	0	0	0	0	0	3	0	0	0
1271	1	0	0	0	0	0	0	0	0	0	0	0	0	0
1272	1	3	0	3	1	0	1	3	0	3	14	1	2	1
1273	0	0	3	1	0	0	0	0	0	0	4	0	0	0
1274	1	0	0	1	0	0	0	0	0	0	1	0	0	0
1275	1	0	0	0	3	2	2	2	3	3	15	1	3	1
1276	0	0	2	3	0	0	0	0	1	1	7	0	1	0
1277	1	3	3	2	1	0	0	1	3	1	14	1	2	1
1278	1	1	2	0	0	0	0	2	2	0	7	0	1	0
1279	1	1	0	0	1	3	1	1	1	0	8	0	1	0
1280	1	3	3	3	3	0	3	3	0	0	18	1	3	1
1281	0	0	0	0	1	1	0	0	0	0	2	0	0	0
1282	1	3	0	2	1	2	2	3	3	2	18	1	3	0
1283	1	1	0	0	0	0	0	0	0	0	1	0	0	0
1284	1	2	1	1	3	1	0	0	0	0	8	0	1	0
1285	1	3	2	0	0	0	0	1	0	0	6	0	1	0
1286	1	3	0	3	0	0	0	1	3	1	11	1	2	0
1287	1	1	3	3	3	2	3	3	3	2	23	1	4	1
1288	0	2	0	0	0	0	0	0	0	0	2	0	0	0
1289	1	1	0	0	1	1	0	0	0	0	3	0	0	0
1290	1	1	2	2	2	2	0	3	1	0	13	1	2	1
1291	1	3	0	3	3	3	3	2	0	0	17	1	3	1
1292	1	3	1	0	1	2	2	2	0	2	13	1	2	1
1293	0	2	1	0	0	0	0	0	0	0	3	0	0	0
1294	1	3	2	0	2	1	2	1	0	0	11	1	2	0
1295	1	2	0	3	3	0	1	3	0	0	12	1	2	1
1296	0	0	0	0	0	0	0	0	0	0	0	0	0	0
1297	0	3	0	0	0	0	0	1	0	0	4	0	0	0
1298	1	0	0	0	0	0	0	0	0	0	0	0	0	0
1299	0	1	0	3	0	0	0	0	0	0	4	0	0	0
1300	1	3	0	2	1	0	1	2	1	0	10	1	2	0
1301	0	1	0	3	0	0	0	0	0	0	4	0	0	0
1302	0	3	0	0	1	1	1	1	1	0	8	0	1	0
1303	0	1	0	0	1	0	1	0	0	0	3	0	0	0
1304	0	2	0	3	0	0	0	1	0	0	6	0	1	0
1305	0	3	0	0	0	0	0	2	0	0	5	0	1	0
1306	1	3	0	3	0	0	1	3	0	0	10	1	2	1
1307	1	3	0	3	3	1	3	3	3	1	20	1	4	1
1308	0	1	1	0	0	0	0	0	0	0	2	0	0	0
1309	1	3	0	0	0	0	0	1	0	0	4	0	0	0
1310	0	3	0	0	0	0	3	0	0	0	6	0	1	0
1311	1	3	2	1	2	3	1	3	0	0	15	1	3	1
1312	1	3	3	3	3	0	3	3	3	1	22	1	4	1
1313	1	0	0	0	0	0	0	0	0	0	0	0	0	0
1314	1	3	0	3	0	3	0	3	0	1	13	1	2	1
1315	1	3	0	3	2	2	2	3	0	0	15	1	3	0
1316	0	3	0	0	2	0	1	1	0	0	7	0	1	0
1317	1	3	1	1	1	1	3	1	1	0	12	1	2	0
1318	1	0	0	3	0	0	0	2	0	0	5	0	1	0
1319	0	0	0	0	0	0	0	1	0	0	1	0	0	0
1320	1	3	3	3	3	2	3	3	0	0	20	1	4	1
1321	1	3	2	3	2	0	1	0	0	0	11	1	2	0
1322	1	3	3	3	2	0	3	3	2	1	20	1	4	1
1323	1	1	0	0	1	1	3	3	1	0	10	1	2	1
1324	0	0	0	0	0	0	0	0	0	0	0	0	0	0
1325	1	0	0	0	0	0	0	0	0	0	0	0	0	0
1326	1	1	0	0	1	0	0	0	0	0	2	0	0	0
1327	0	0	0	0	0	0	0	0	0	0	0	0	0	0
1328	0	3	0	0	0	0	0	1	0	0	4	0	0	0
1329	1	3	0	3	0	1	1	1	0	0	9	0	1	0
1330	1	0	0	0	1	0	0	1	0	0	2	0	0	0
1331	0	1	1	0	0	0	1	3	3	0	9	0	1	1
1332	0	3	2	0	1	2	0	0	0	0	8	0	1	0
1333	1	3	3	3	3	3	3	3	3	3	27	1	4	1
1334	1	3	1	1	0	0	0	3	3	1	12	1	2	1
1335	0	1	0	0	1	1	1	1	0	0	5	0	1	0
1336	0	3	0	0	0	1	0	0	0	0	4	0	0	0
1337	1	3	2	1	3	1	3	3	0	0	16	1	3	1
1338	0	0	0	0	0	0	0	0	0	0	0	0	0	0
1339	1	3	1	3	2	0	2	3	1	0	15	1	3	0
1340	1	3	0	0	0	0	1	2	0	0	6	0	1	0
1341	0	3	0	1	0	0	3	0	0	0	7	0	1	0
1342	0	1	0	1	1	0	0	0	0	0	3	0	0	0
1343	1	0	0	0	0	0	0	0	0	0	0	0	0	0
1344	0	1	0	0	0	0	0	0	0	0	1	0	0	0
1345	1	1	1	0	1	0	0	3	0	0	6	0	1	0
1346	0	0	0	0	0	0	0	0	0	0	0	0	0	0
1347	0	0	0	0	0	0	0	0	0	0	0	0	0	0
1348	1	0	0	0	0	0	0	0	0	0	0	0	0	0
1349	0	1	0	0	0	1	0	0	0	0	2	0	0	0
1350	1	1	3	3	0	0	0	0	0	0	7	0	1	0
1351	1	3	2	2	2	2	2	2	0	1	16	1	3	1
1352	1	3	0	3	0	1	1	2	0	0	10	1	2	1
1353	1	0	0	0	0	0	0	0	0	0	0	0	0	0
1354	1	0	0	0	0	0	0	0	0	0	0	0	0	0
1355	1	0	0	0	0	0	0	0	0	0	0	0	0	0
1356	0	0	0	0	0	0	0	0	0	0	0	0	0	0
1357	1	3	1	2	3	1	3	3	3	2	21	1	4	1
1358	0	1	1	0	1	1	0	1	0	0	5	0	1	0
1359	1	1	1	1	0	0	1	0	0	0	4	0	0	0
1360	0	2	0	1	2	0	1	1	0	0	7	0	1	0
1361	1	1	0	0	0	0	0	0	0	0	1	0	0	0
1362	1	3	2	2	3	3	3	3	2	2	23	1	4	1
1363	1	2	0	0	0	2	2	3	2	1	12	1	2	1
1364	0	3	0	0	0	0	0	0	0	0	3	0	0	0
1365	0	1	0	1	0	0	0	0	0	0	2	0	0	0
1366	1	2	3	1	1	1	1	2	0	0	11	1	2	0
1367	1	2	2	1	0	0	3	2	1	0	11	1	2	1
1368	1	0	0	0	0	0	0	0	0	0	0	0	0	0
1369	1	0	0	3	0	0	0	1	0	1	5	0	1	1
1370	1	3	3	3	0	3	2	3	0	0	17	1	3	0
1371	1	0	0	0	0	0	0	1	0	0	1	0	0	0
1372	1	3	0	3	1	2	0	1	0	0	10	1	2	0
1373	1	1	0	0	0	0	0	1	0	0	2	0	0	0
1374	0	2	1	0	0	0	0	0	0	0	3	0	0	0
1375	0	0	0	0	0	0	0	0	0	0	0	0	0	0
1376	0	0	0	0	0	0	0	0	0	0	0	0	0	0
1377	0	1	0	0	0	1	0	1	0	0	3	0	0	0
1378	1	2	1	0	0	1	1	3	1	1	10	1	2	1
1379	0	0	0	0	0	0	0	0	0	0	0	0	0	0
1380	1	0	1	0	0	0	3	3	2	1	10	1	2	1
1381	0	2	0	0	0	1	0	0	1	0	4	0	0	0
1382	1	3	3	3	3	3	3	1	3	3	25	1	4	0
1383	0	0	0	0	0	0	0	0	0	0	0	0	0	0
1384	1	0	0	0	0	0	0	0	0	0	0	0	0	0
1385	0	1	1	1	1	0	1	1	0	0	6	0	1	0
1386	1	0	0	0	0	0	0	0	0	0	0	0	0	0
1387	0	2	3	3	0	0	0	0	0	0	8	0	1	0
1388	1	3	1	3	0	0	3	2	2	3	17	1	3	1
1389	1	3	2	2	1	1	2	3	1	1	16	1	3	1
1390	0	1	1	3	0	0	0	3	0	0	8	0	1	0
1391	1	3	3	0	3	0	0	3	3	0	15	1	3	1
1392	1	3	0	0	0	2	0	2	0	0	7	0	1	0
1393	0	3	0	3	0	0	0	0	0	0	6	0	1	0
1394	1	0	0	0	0	0	0	0	0	0	0	0	0	0
1395	1	1	0	0	0	0	0	0	0	0	1	0	0	0
1396	0	0	2	2	0	0	0	3	0	0	7	0	1	0
1397	1	1	0	0	0	0	0	0	0	0	1	0	0	0
1398	0	1	0	0	0	1	0	0	0	0	2	0	0	0
1399	1	3	0	0	2	2	2	3	1	0	13	1	2	0
1400	1	3	3	0	1	0	0	3	0	0	10	1	2	1
1401	1	3	3	3	3	3	1	3	3	1	23	1	4	1
1402	1	3	0	3	3	2	3	3	0	0	17	1	3	1
1403	1	1	0	0	0	0	0	0	0	0	1	0	0	0
1404	1	1	1	0	0	0	0	2	1	0	5	0	1	0
1405	0	3	0	0	0	0	1	1	0	1	6	0	1	0
1406	0	0	0	0	0	0	0	0	0	0	0	0	0	0
1407	1	3	2	2	2	0	2	2	1	2	16	1	3	1
1408	1	3	0	3	3	3	3	3	0	0	18	1	3	1
1409	1	0	0	0	0	0	0	0	0	0	0	0	0	0
1410	0	0	0	2	2	0	0	0	1	0	5	0	1	0
1411	1	0	3	1	1	0	0	0	0	0	5	0	1	0
1412	0	2	2	0	1	0	0	0	0	0	5	0	1	0
1413	1	1	3	0	3	0	0	3	0	0	10	1	2	0
1414	0	0	0	0	0	0	0	0	1	0	1	0	0	0
1415	1	3	3	3	3	2	3	3	3	1	24	1	4	1
1416	1	1	0	0	0	0	0	0	0	0	1	0	0	0
1417	1	3	2	1	2	0	2	3	3	0	16	1	3	1
1418	0	3	3	0	0	0	0	1	0	0	7	0	1	0
1419	0	0	0	0	0	0	0	0	0	0	0	0	0	0
1420	0	1	0	0	0	0	0	0	0	0	1	0	0	0
1421	1	0	0	0	0	0	0	0	0	0	0	0	0	0
1422	0	1	0	0	0	0	1	0	0	0	2	0	0	0
1423	1	3	0	0	1	1	0	1	0	0	6	0	1	0
1424	1	3	2	3	3	2	3	3	0	0	19	1	3	1
1425	0	3	0	0	0	0	0	0	0	0	3	0	0	0
1426	1	3	2	1	2	1	1	2	1	0	13	1	2	1
1427	1	3	0	0	0	0	0	0	0	0	3	0	0	0
1428	1	0	0	0	0	0	0	1	0	0	1	0	0	0
1429	1	3	3	2	1	0	3	0	0	0	12	1	2	0
1430	1	3	0	0	3	0	3	3	1	2	15	1	3	1
1431	1	3	0	0	0	0	0	0	0	0	3	0	0	0
1432	1	0	0	0	0	0	0	0	0	0	0	0	0	0
1433	1	3	3	0	0	0	0	1	0	0	7	0	1	0
1434	0	2	0	0	0	0	0	1	0	0	3	0	0	0
1435	1	0	0	0	0	0	0	0	0	0	0	0	0	0
1436	1	0	1	0	1	0	0	0	1	0	3	0	0	0
1437	1	2	1	1	0	0	1	0	0	0	5	0	1	0
1438	0	1	1	0	1	1	1	1	1	0	7	0	1	0
1439	1	0	0	0	0	0	0	0	0	0	0	0	0	0
1440	0	3	0	0	0	1	1	0	0	0	5	0	1	0
1441	1	0	0	0	0	0	0	0	0	0	0	0	0	0
1442	1	0	0	0	0	0	0	0	0	0	0	0	0	0
1443	1	0	0	0	0	1	1	0	1	0	3	0	0	0
1444	0	1	0	0	0	0	0	1	1	0	3	0	0	0
1445	1	1	0	0	0	0	1	1	1	0	4	0	0	0
1446	1	3	0	1	1	0	1	3	1	1	11	1	2	1
1447	1	2	2	3	3	0	0	2	0	0	12	1	2	1
1448	1	3	3	0	0	1	0	1	1	0	9	0	1	0
1449	0	1	0	0	1	0	0	2	0	0	4	0	0	0
1450	0	0	0	0	0	0	0	0	0	0	0	0	0	0
1451	1	0	3	3	1	0	0	0	0	0	7	0	1	0
1452	0	0	3	0	0	0	0	0	0	0	3	0	0	0
1453	1	0	2	2	0	0	0	0	0	0	4	0	0	1
1454	0	1	0	0	0	0	0	0	0	0	1	0	0	0
1455	1	3	1	3	1	1	3	3	1	1	17	1	3	0
1456	1	1	0	0	0	0	0	2	0	0	3	0	0	0
1457	1	2	2	2	1	2	0	2	1	0	12	1	2	1
1458	1	2	2	2	2	0	1	2	2	1	14	1	2	1
1459	1	0	0	0	0	0	0	0	0	0	0	0	0	0
1460	0	3	3	0	1	0	1	0	0	0	8	0	1	0
1461	0	1	2	0	0	1	0	2	0	0	6	0	1	0
1462	0	0	0	1	0	0	0	0	0	0	1	0	0	0
1463	0	0	0	1	0	0	0	0	0	0	1	0	0	0
1464	0	2	0	0	0	0	0	0	0	0	2	0	0	0
1465	1	1	3	3	2	0	2	1	3	0	15	1	3	0
1466	1	3	2	2	3	3	3	3	3	3	25	1	4	1
1467	0	0	0	0	0	0	0	0	0	0	0	0	0	0
1468	1	1	0	0	0	0	0	0	0	0	1	0	0	0
1469	1	3	0	1	2	2	3	3	3	0	17	1	3	1
1470	0	1	0	2	0	0	1	1	0	0	5	0	1	1
1471	1	3	0	3	3	0	3	0	0	0	12	1	2	0
1472	1	0	0	0	3	0	0	0	0	0	3	0	0	0
1473	0	1	0	0	0	0	0	0	0	0	1	0	0	0
1474	1	1	3	0	1	3	0	3	0	0	11	1	2	1
1475	0	3	0	0	0	0	0	0	0	0	3	0	0	0
1476	0	0	0	0	0	2	0	0	0	0	2	0	0	0
1477	1	1	0	0	0	0	0	0	0	0	1	0	0	0
1478	1	1	0	0	1	0	3	3	0	0	8	0	1	0
1479	1	0	0	0	2	0	0	3	0	0	5	0	1	0
1480	0	0	0	2	0	0	0	3	0	0	5	0	1	0
1481	1	3	3	3	0	3	3	3	0	3	21	1	4	1
1482	1	2	0	0	1	0	0	1	0	0	4	0	0	0
1483	0	1	3	0	1	0	1	1	0	0	7	0	1	0
1484	1	3	0	0	1	1	1	1	0	0	7	0	1	1
1485	1	3	0	0	3	1	1	1	3	1	13	1	2	1
1486	1	3	0	0	3	0	0	2	0	0	8	0	1	0
1487	1	1	0	0	1	0	0	0	0	0	2	0	0	0
1488	1	2	0	0	0	2	2	2	3	1	12	1	2	1
1489	1	1	1	2	2	2	0	3	0	0	11	1	2	1
1490	0	1	0	1	0	0	0	0	0	0	2	0	0	0
1491	1	0	0	0	0	0	0	0	0	0	0	0	0	0
1492	1	3	1	3	3	1	2	3	3	1	20	1	4	1
1493	1	3	0	0	3	0	2	3	0	0	11	1	2	1
1494	1	3	0	2	3	0	0	2	0	0	10	1	2	0
1495	1	3	2	2	2	0	2	1	0	0	12	1	2	0
1496	1	0	0	0	0	0	0	0	0	0	0	0	0	0
1497	1	3	3	0	0	3	3	3	0	0	15	1	3	1
1498	1	0	0	1	0	0	0	1	0	0	2	0	0	0
1499	1	0	0	0	0	0	0	0	0	0	0	0	0	0
1500	0	0	1	0	0	0	0	0	0	0	1	0	0	0
1501	0	0	1	1	1	0	1	1	0	0	5	0	1	0
1502	1	3	0	3	3	0	0	0	0	0	9	0	1	0
1503	1	3	3	3	3	3	0	1	0	3	19	1	3	1
1504	1	3	3	3	0	0	0	3	3	0	15	1	3	1
1505	0	0	2	0	0	0	0	0	0	0	2	0	0	0
1506	1	0	0	0	0	0	0	0	0	0	0	0	0	0
1507	1	3	3	2	1	3	1	3	2	0	18	1	3	1
1508	0	3	1	3	0	0	1	0	0	0	8	0	1	0
1509	1	0	0	0	0	0	0	0	0	0	0	0	0	0
1510	1	3	3	0	3	3	1	3	0	0	16	1	3	1
1511	1	3	0	3	3	0	3	3	0	0	15	1	3	1
1512	1	3	3	1	3	3	3	3	3	3	25	1	4	1
1513	1	3	0	0	3	1	2	3	0	3	15	1	3	1
1514	1	0	1	0	0	0	0	1	0	0	2	0	0	0
1515	1	1	1	2	1	3	3	3	3	0	17	1	3	1
1516	0	3	0	0	3	0	0	0	0	0	6	0	1	0
1517	0	0	0	0	0	0	0	0	0	0	0	0	0	0
1518	1	3	3	0	1	3	3	1	1	0	15	1	3	1
1519	0	3	0	1	1	0	1	1	1	0	8	0	1	1
1520	1	3	3	3	2	2	2	3	3	2	23	1	4	1
1521	1	3	0	0	0	0	0	3	0	0	6	0	1	0
1522	1	3	0	1	0	2	3	3	1	3	16	1	3	1
1523	1	0	0	0	0	0	0	3	0	0	3	0	0	0
1524	1	3	0	0	0	0	0	1	0	0	4	0	0	0
1525	1	3	3	3	3	0	1	3	2	0	18	1	3	1
1526	1	0	0	0	0	0	0	0	0	0	0	0	0	0
1527	1	1	0	1	0	0	0	0	0	0	2	0	0	0
1528	1	0	0	0	0	0	0	0	0	0	0	0	0	0
1529	0	0	0	0	0	0	0	0	0	0	0	0	0	0
1530	1	0	3	1	0	0	3	3	1	0	11	1	2	0
1531	1	3	3	0	1	2	3	3	3	0	18	1	3	1
1532	0	1	0	0	0	0	0	0	0	0	1	0	0	0
1533	1	0	0	0	0	0	0	0	0	0	0	0	0	0
1534	1	3	3	2	1	3	1	3	3	0	19	1	3	0
1535	0	0	0	0	0	0	0	0	0	0	0	0	0	0
1536	0	2	0	0	0	2	2	2	0	0	8	0	1	0
1537	1	1	3	0	0	0	0	1	0	0	5	0	1	0
1538	1	2	2	0	1	1	1	2	1	0	10	1	2	0
1539	1	3	0	0	0	0	0	1	0	0	4	0	0	0
1540	0	0	0	0	0	1	0	0	0	0	1	0	0	0
1541	0	1	2	2	0	0	0	1	0	0	6	0	1	0
1542	0	3	1	0	0	0	0	0	0	0	4	0	0	0
1543	1	1	0	0	0	0	0	0	0	0	1	0	0	0
1544	1	2	0	3	2	2	3	1	1	0	14	1	2	0
1545	0	0	0	3	0	0	0	0	0	0	3	0	0	0
1546	0	3	1	0	0	0	0	0	0	0	4	0	0	0
1547	1	3	2	2	3	0	0	3	0	1	14	1	2	1
1548	1	3	3	3	3	1	3	3	0	0	19	1	3	0
1549	1	3	0	0	0	2	2	1	1	1	10	1	2	1
1550	1	1	0	3	0	0	0	1	0	0	5	0	1	0
1551	0	0	0	0	0	0	0	0	0	0	0	0	0	0
1552	1	3	0	3	3	3	3	3	3	2	23	1	4	1
1553	1	3	3	3	3	1	3	3	3	0	22	1	4	1
1554	1	0	0	2	0	0	1	2	0	0	5	0	1	0
1555	1	3	3	3	0	2	0	0	0	0	11	1	2	0
1556	1	1	0	1	0	0	0	0	0	0	2	0	0	0
1557	1	3	3	3	3	1	0	3	3	2	21	1	4	1
1558	0	2	0	0	0	0	0	0	0	0	2	0	0	0
1559	1	1	1	0	0	0	0	0	0	0	2	0	0	0
1560	0	0	0	0	0	0	0	0	0	0	0	0	0	0
1561	0	0	2	0	0	0	1	0	0	0	3	0	0	0
1562	1	1	0	0	0	0	0	0	0	0	1	0	0	0
1563	0	3	0	0	1	0	1	1	0	0	6	0	1	0
1564	0	1	0	0	0	0	1	1	0	0	3	0	0	0
1565	0	0	0	0	0	0	0	0	0	0	0	0	0	0
1566	1	1	3	3	1	1	3	3	0	0	15	1	3	1
1567	1	3	2	2	0	0	0	3	0	3	13	1	2	1
1568	1	2	3	3	3	3	1	3	2	3	23	1	4	1
1569	1	3	1	1	0	0	2	1	2	0	10	1	2	1
1570	0	0	0	0	0	0	0	0	0	0	0	0	0	0
1571	1	1	0	0	1	0	0	1	1	0	4	0	0	0
1572	1	1	1	3	1	1	2	1	0	0	10	1	2	0
1573	0	1	0	3	0	1	1	1	0	0	7	0	1	0
1574	1	0	0	0	0	0	0	0	0	0	0	0	0	0
1575	1	3	2	2	1	0	2	1	1	0	12	1	2	1
1576	1	3	2	3	0	1	1	3	1	0	14	1	2	1
1577	0	1	0	0	0	0	0	1	1	0	3	0	0	0
1578	1	3	0	3	3	0	3	3	0	0	15	1	3	1
1579	1	1	0	0	0	3	1	1	1	1	8	0	1	1
1580	0	0	0	0	0	0	0	0	0	0	0	0	0	0
1581	0	3	3	0	0	0	0	0	0	0	6	0	1	0
1582	1	3	0	0	0	0	1	0	0	0	4	0	0	0
1583	0	0	0	0	0	0	0	0	0	0	0	0	0	0
1584	1	3	0	3	0	0	1	0	0	0	7	0	1	0
1585	0	2	2	0	0	0	0	0	0	0	4	0	0	0
1586	1	0	0	0	0	0	0	0	0	0	0	0	0	0
1587	1	1	3	0	0	0	0	2	0	2	8	0	1	0
1588	0	1	1	2	0	0	0	3	0	0	7	0	1	0
1589	1	3	0	0	3	0	2	3	0	0	11	1	2	0
1590	1	1	0	1	0	0	0	0	0	0	2	0	0	0
1591	0	3	0	0	0	0	0	3	0	0	6	0	1	0
1592	0	0	0	0	0	0	0	0	0	0	0	0	0	0
1593	1	3	1	1	1	0	1	2	1	0	10	1	2	0
1594	0	0	0	0	0	0	0	0	0	0	0	0	0	0
1595	1	1	0	0	1	0	0	1	0	0	3	0	0	0
1596	0	1	0	0	0	1	0	0	0	0	2	0	0	0
1597	1	3	2	2	0	2	0	2	0	0	11	1	2	1
1598	1	0	0	0	0	0	0	0	0	0	0	0	0	0
1599	1	3	3	0	3	3	3	3	3	0	21	1	4	0
1600	1	3	2	0	2	1	1	2	0	0	11	1	2	1
1601	1	2	3	3	0	0	1	1	0	0	10	1	2	0
1602	1	2	2	1	2	2	3	3	1	1	17	1	3	1
1603	1	2	1	0	0	1	0	0	0	0	4	0	0	0
1604	1	0	0	0	1	0	0	1	0	0	2	0	0	0
1605	1	0	2	0	0	0	0	1	0	0	3	0	0	0
1606	1	3	3	2	1	2	3	2	0	0	16	1	3	1
1607	0	3	3	0	2	0	0	0	0	0	8	0	1	0
1608	0	1	0	0	0	0	0	0	0	0	1	0	0	0
1609	0	1	3	0	0	0	0	0	0	0	4	0	0	0
1610	1	2	1	0	1	3	3	3	3	3	19	1	3	1
1611	0	0	0	0	0	0	0	0	0	0	0	0	0	0
1612	0	1	0	0	0	0	0	0	0	0	1	0	0	0
1613	1	2	0	0	1	0	0	0	0	0	3	0	0	0
1614	1	3	0	0	3	1	2	2	2	1	14	1	2	0
1615	1	0	0	3	0	0	0	0	0	0	3	0	0	0
1616	1	1	3	0	1	0	3	3	0	0	11	1	2	1
1617	1	1	0	0	1	0	1	1	1	0	5	0	1	0
1618	1	0	0	0	0	0	0	0	0	0	0	0	0	0
1619	1	3	2	1	2	2	2	1	1	1	15	1	3	1
1620	1	1	0	0	0	0	0	1	0	0	2	0	0	0
1621	1	3	0	1	3	1	0	3	0	1	12	1	2	1
1622	1	0	0	0	0	0	2	0	0	0	2	0	0	0
1623	0	3	0	1	0	0	0	1	0	0	5	0	1	0
1624	0	0	0	0	0	0	0	0	0	0	0	0	0	0
1625	1	1	1	0	1	1	1	1	1	0	7	0	1	0
1626	0	2	0	1	0	0	1	1	0	0	5	0	1	0
1627	1	3	2	3	2	1	2	3	2	0	18	1	3	1
1628	1	0	0	0	0	0	0	0	0	0	0	0	0	0
1629	1	1	0	1	0	0	0	0	0	0	2	0	0	0
1630	0	0	0	0	0	1	0	0	0	0	1	0	0	0
1631	1	3	0	1	3	3	0	3	0	0	13	1	2	1
1632	0	0	0	0	2	2	2	2	0	0	8	0	1	0
1633	1	0	0	0	0	0	0	0	0	0	0	0	0	0
1634	0	1	1	0	0	0	2	1	0	0	5	0	1	0
1635	1	0	0	0	0	0	0	0	0	0	0	0	0	0
1636	1	3	0	0	1	3	3	3	0	0	13	1	2	1
1637	1	3	0	3	3	0	0	1	2	3	15	1	3	0
1638	1	1	0	1	0	1	0	0	0	0	3	0	0	0
1639	0	1	0	0	0	0	0	0	0	0	1	0	0	0
1640	0	1	0	1	1	0	0	2	0	0	5	0	1	0
1641	1	3	2	3	2	0	0	2	0	0	12	1	2	1
1642	1	3	2	2	1	2	2	3	2	0	17	1	3	0
1643	1	3	1	3	3	2	0	3	0	0	15	1	3	1
1644	1	2	0	3	3	0	0	2	0	0	10	1	2	0
1645	0	1	0	0	0	0	0	0	0	0	1	0	0	0
1646	1	0	0	0	0	0	0	0	0	0	0	0	0	0
1647	1	1	3	3	0	0	0	1	0	0	8	0	1	0
1648	1	3	0	0	1	2	1	3	0	0	10	1	2	0
1649	0	2	0	3	0	0	0	3	0	0	8	0	1	0
1650	1	0	0	0	0	0	0	3	0	0	3	0	0	0
1651	1	1	0	1	0	0	1	1	2	0	6	0	1	0
1652	1	3	0	0	0	0	0	0	0	0	3	0	0	0
1653	1	2	0	0	1	0	1	0	0	0	4	0	0	0
1654	0	1	0	0	1	1	0	0	0	0	3	0	0	0
1655	1	3	2	1	3	0	2	3	3	3	20	1	4	1
1656	1	0	1	0	2	0	0	0	0	0	3	0	0	0
1657	1	1	1	0	0	0	1	0	1	0	4	0	0	0
1658	0	0	2	2	0	0	0	0	0	0	4	0	0	0
1659	0	0	0	0	0	0	0	0	0	0	0	0	0	0
1660	1	0	0	0	0	0	0	0	0	0	0	0	0	0
1661	0	1	0	3	0	1	0	1	0	0	6	0	1	0
1662	1	0	0	0	0	0	0	0	0	0	0	0	0	0
1663	1	2	0	0	0	0	0	0	0	0	2	0	0	0
1664	1	3	0	0	3	3	2	2	0	1	14	1	2	0
1665	0	3	2	0	1	0	1	1	0	0	8	0	1	0
1666	0	1	0	0	1	1	1	0	0	0	4	0	0	0
1667	1	1	0	0	2	0	0	0	0	0	3	0	0	0
1668	0	0	0	0	0	1	0	0	0	0	1	0	0	0
1669	1	0	3	0	0	0	0	0	0	0	3	0	0	0
1670	0	1	2	0	0	0	1	0	0	0	4	0	0	0
1671	0	3	0	0	0	0	2	2	0	0	7	0	1	0
1672	0	0	0	0	0	0	0	0	0	0	0	0	0	0
1673	1	3	1	3	2	3	1	2	0	1	16	1	3	1
1674	0	1	1	1	1	0	0	0	0	0	4	0	0	0
1675	0	1	0	0	0	0	0	2	0	0	3	0	0	0
1676	1	3	0	0	0	0	0	0	0	0	3	0	0	0
1677	0	0	0	0	0	0	0	0	0	0	0	0	0	0
1678	0	1	0	0	0	1	0	1	0	0	3	0	0	0
1679	0	0	2	0	0	2	0	0	0	0	4	0	0	0
1680	1	3	2	3	2	0	2	2	1	0	15	1	3	0
1681	1	1	0	2	2	2	2	2	0	0	11	1	2	1
1682	0	0	0	1	0	0	0	0	0	0	1	0	0	0
1683	1	3	3	0	3	0	2	2	1	0	14	1	2	1
1684	1	0	0	2	0	0	0	1	0	0	3	0	0	0
1685	1	1	3	3	1	1	1	1	2	1	14	1	2	0
1686	0	1	0	2	0	1	0	2	0	0	6	0	1	0
1687	0	0	3	0	0	0	0	1	0	0	4	0	0	0
1688	0	1	0	0	1	0	1	0	0	0	3	0	0	0
1689	1	0	0	0	3	0	0	1	0	0	4	0	0	0
1690	1	1	0	0	0	1	0	2	0	0	4	0	0	0
1691	1	3	3	2	0	1	2	3	1	0	15	1	3	1
1692	0	0	0	0	0	0	0	0	0	0	0	0	0	0
1693	1	3	0	0	3	3	2	1	0	0	12	1	2	1
1694	0	0	0	0	0	0	0	0	0	0	0	0	0	0
1695	0	0	0	0	0	0	0	1	0	0	1	0	0	0
1696	0	0	0	0	0	0	0	0	0	0	0	0	0	0
1697	1	0	1	0	0	0	0	0	0	0	1	0	0	0
1698	0	0	0	0	0	0	0	1	0	0	1	0	0	0
1699	1	0	2	1	0	0	0	0	0	0	3	0	0	0
1700	0	1	0	1	0	0	0	3	0	0	5	0	1	0
1701	1	3	0	0	3	3	3	3	0	0	15	1	3	1
1702	0	1	0	3	1	0	1	1	1	0	8	0	1	0
1703	1	0	0	0	0	0	0	0	0	0	0	0	0	0
1704	1	0	0	0	0	0	0	1	0	0	1	0	0	0
1705	0	3	2	0	3	0	0	0	0	0	8	0	1	0
1706	1	0	0	0	0	0	0	0	0	0	0	0	0	0
1707	0	0	0	0	0	0	0	0	0	0	0	0	0	0
1708	0	0	1	0	3	0	0	2	0	0	6	0	1	0
1709	0	1	0	1	1	0	0	1	1	0	5	0	1	0
1710	1	3	3	3	3	2	3	3	2	1	23	1	4	1
1711	1	1	2	2	1	1	1	1	0	0	9	0	1	0
1712	1	3	0	0	0	0	0	0	0	0	3	0	0	0
1713	0	3	0	0	0	0	0	1	0	0	4	0	0	0
1714	0	3	1	1	0	0	0	0	1	0	6	0	1	0
1715	0	1	0	0	0	0	0	0	0	0	1	0	0	0
1716	1	3	2	1	2	0	0	3	0	0	11	1	2	1
1717	1	1	1	0	1	0	2	1	0	0	6	0	1	0
1718	0	0	0	0	0	0	0	0	0	0	0	0	0	0
1719	0	0	0	0	0	0	0	0	0	0	0	0	0	0
1720	1	3	0	1	2	2	3	2	1	0	14	1	2	1
1721	0	3	0	0	0	0	0	1	0	0	4	0	0	0
1722	1	1	0	3	0	1	1	3	2	0	11	1	2	0
1723	1	0	0	0	3	0	0	0	0	0	3	0	0	0
1724	1	1	0	0	1	0	0	1	0	0	3	0	0	0
1725	0	0	0	0	0	0	0	0	0	0	0	0	0	0
1726	0	1	1	0	0	0	0	0	0	0	2	0	0	0
1727	1	1	0	3	2	0	1	3	0	0	10	1	2	0
1728	1	2	2	2	3	0	2	3	1	0	15	1	3	1
1729	1	3	0	3	3	1	3	3	1	1	18	1	3	1
1730	1	1	2	1	0	0	0	1	0	0	5	0	1	0
1731	0	0	0	0	0	0	0	0	0	0	0	0	0	0
